# Supplementary material for: 2-[5-(2-Fluoro­phen­yl)-3-isobutyl-1H-pyrazol-1-yl]benzoic acid
Source: Acta Crystallogr Sect E Struct Rep Online. 2013 Jan 4;69(Pt 2):o176. doi: 10.1107/S1600536812050702 (PMC3569238; doi:10.1107/S1600536812050702)
Supplement: Supplementary file 1 [file e-69-0o176-sup1.cif]

##############################################################################
#                                                                            #
# This CIF contains the data in a paper accepted for publication in          #
# Acta Crystallographica Section E. It conforms to the requirements of       #
# Notes for Authors for Acta Crystallographica Section E, and has been       #
# peer reviewed under the auspices of the IUCr Commission on Journals.       #
#                                                                            #
# Full details of the Crystallographic Information File format               #
# are given in the paper "The Crystallographic Information File (CIF):       #
# a New Standard Archive File for Crystallography" by S. R. Hall, F. H.      #
# Allen and I. D. Brown [Acta Cryst. (1991), A47, 655-685].                  #
#                                                                            #
# The current version of the core CIF dictionary is obtainable from          #
# ftp://ftp.iucr.org/pub/cif_core.dic.                                       #
#                                                                            #
# Software is freely available for graphical display of the structure(s)     #
# in this CIF. For information consult the CIF software page                 #
# http://www.iucr.org/resources/cif/software.                                #
#                                                                            #
# This file may be used for bona fide research purposes within the           #
# scientific community so long as proper attribution is given to the journal # 
# article from which it was obtained.                                        #
#                                                                            #
##############################################################################
data_I
_audit_creation_method     SHELXL-97
_chemical_name_systematic
;
2-[5-(2-Fluorophenyl)-3-isobutyl-1<i>H</i>-pyrazol-1-yl]benzoic acid
;
_chemical_name_common     ?
_chemical_formula_moiety     'C20 H19 F N2 O2'
_chemical_formula_sum     'C20 H19 F N2 O2'
_chemical_formula_iupac     'C20 H19 F N2 O2'
_chemical_formula_weight     338.37
_chemical_melting_point     514
_symmetry_cell_setting     monoclinic
_symmetry_space_group_name_H-M     'P 21/c'
_symmetry_space_group_name_hall     '-P 2ybc'
loop_
    _symmetry_equiv_pos_as_xyz
    'x, y, z'
    '-x, y+1/2, -z+1/2'
    '-x, -y, -z'
    'x, -y-1/2, z-1/2'
_cell_length_a     9.7732(14)
_cell_length_b     12.2671(16)
_cell_length_c     15.257(2)
_cell_angle_alpha     90.00
_cell_angle_beta     106.836(5)
_cell_angle_gamma     90.00
_cell_volume     1750.7(4)
_cell_formula_units_Z     4
_cell_measurement_reflns_used     228
_cell_measurement_theta_min     2.2
_cell_measurement_theta_max     25
_cell_measurement_temperature     293(2)
_cell_special_details     Prism
_exptl_crystal_description     prism
_exptl_crystal_colour     colourless
_exptl_crystal_size_max     0.28
_exptl_crystal_size_mid     0.26
_exptl_crystal_size_min     0.22
_exptl_crystal_density_diffrn     1.284
_exptl_crystal_density_meas     ?
_exptl_crystal_density_method     'not measured'
_exptl_crystal_F_000     712
_exptl_absorpt_coefficient_mu     0.091
_exptl_absorpt_correction_type     multi-scan
_exptl_absorpt_process_details     '(SADABS; Bruker, 2004)'
_exptl_absorpt_correction_T_min     0.9750
_exptl_absorpt_correction_T_max     0.9803
_exptl_special_details     ?
_diffrn_ambient_temperature     293(2)
_diffrn_radiation_type     MoK\a
_diffrn_radiation_wavelength     0.71073
_diffrn_radiation_source     'fine-focus sealed tube'
_diffrn_radiation_monochromator     graphite
_diffrn_measurement_device_type     'Bruker SMART X2S CCD'
_diffrn_measurement_method     \w
_diffrn_detector_area_resol_mean     1.20
_diffrn_reflns_number     16424
_diffrn_reflns_av_R_equivalents     0.0419
_diffrn_reflns_av_sigmaI/netI     0.0273
_diffrn_reflns_theta_min     2.17
_diffrn_reflns_theta_max     25.00
_diffrn_reflns_theta_full     25.00
_diffrn_measured_fraction_theta_max     1.000
_diffrn_measured_fraction_theta_full     1.000
_diffrn_reflns_limit_h_min     -11
_diffrn_reflns_limit_h_max     11
_diffrn_reflns_limit_k_min     -14
_diffrn_reflns_limit_k_max     13
_diffrn_reflns_limit_l_min     -13
_diffrn_reflns_limit_l_max     18
_diffrn_standards_number     228
_diffrn_standards_interval_count     ?
_diffrn_standards_interval_time     ?
_diffrn_standards_decay_%     ?
_refine_special_details
;
Refinement of <i>F</i>^2^ against ALL reflections. The weighted <i>R</i>-factor
<i>wR</i> and goodness of fit <i>S</i> are based on <i>F</i>^2^, conventional
<i>R</i>-factors <i>R</i> are based on <i>F</i>, with <i>F</i> set to zero for
negative <i>F</i>^2^. The threshold expression of <i>F</i>^2^ >
\s(<i>F</i>^2^) is used only for calculating <i>R</i>-factors(gt) <i>etc</i>.
and is not relevant to the choice of reflections for refinement.
<i>R</i>-factors based on <i>F</i>^2^ are statistically about twice as large
as those based on <i>F</i>, and <i>R</i>- factors based on ALL data will be
even larger.
;
_reflns_number_total     3094
_reflns_number_gt     2517
_reflns_threshold_expression     I>2\s(I)
_refine_ls_structure_factor_coef     Fsqd
_refine_ls_matrix_type     full
_refine_ls_R_factor_all     0.0521
_refine_ls_R_factor_gt     0.0405
_refine_ls_wR_factor_gt     0.1079
_refine_ls_wR_factor_ref     0.1143
_refine_ls_goodness_of_fit_ref     0.981
_refine_ls_restrained_S_all     0.981
_refine_ls_number_reflns     3094
_refine_ls_number_parameters     228
_refine_ls_number_restraints     0
_refine_ls_number_constraints     0
_refine_ls_hydrogen_treatment     constr
_refine_ls_weighting_scheme     calc
_refine_ls_weighting_details
         'calc w=1/[\s^2^(Fo^2^)+(0.0699P)^2^+0.3164P] where P=(Fo^2^+2Fc^2^)/3'
_atom_sites_solution_hydrogens     geom
_atom_sites_solution_primary     direct
_atom_sites_solution_secondary     difmap
_refine_ls_shift/su_max     0.000
_refine_ls_shift/su_mean     0.000
_refine_diff_density_max     0.230
_refine_diff_density_min     -0.207
_refine_ls_extinction_method     none
_refine_ls_extinction_coef     ?
loop_
    _atom_type_symbol
    _atom_type_description
    _atom_type_scat_dispersion_real
    _atom_type_scat_dispersion_imag
    _atom_type_scat_source
    'C' 'C' 0.0033 0.0016
                         'International Tables Vol C Tables 4.2.6.8 and 6.1.1.4'
    'H' 'H' 0.0000 0.0000
                         'International Tables Vol C Tables 4.2.6.8 and 6.1.1.4'
    'N' 'N' 0.0061 0.0033
                         'International Tables Vol C Tables 4.2.6.8 and 6.1.1.4'
    'O' 'O' 0.0106 0.0060
                         'International Tables Vol C Tables 4.2.6.8 and 6.1.1.4'
    'F' 'F' 0.0171 0.0103
                         'International Tables Vol C Tables 4.2.6.8 and 6.1.1.4'
_computing_data_collection     'APEX2 (Bruker, 2004)'
_computing_cell_refinement     'SAINT-Plus (Bruker, 2004)'
_computing_data_reduction     'SAINT-Plus (Bruker, 2004)'
_computing_structure_solution     'SHELXS97 (Sheldrick, 2008)'
_computing_structure_refinement     'SHELXL97 (Sheldrick, 2008)'
_computing_molecular_graphics     'ORTEP-3 (Farrugia, 2012)'
_computing_publication_material     'SHELXL97 (Sheldrick, 2008)'
loop_
    _atom_site_type_symbol
    _atom_site_label
    _atom_site_fract_x
    _atom_site_fract_y
    _atom_site_fract_z
    _atom_site_U_iso_or_equiv
    _atom_site_adp_type
    _atom_site_calc_flag
    _atom_site_refinement_flags
    _atom_site_occupancy
    _atom_site_symmetry_multiplicity
    _atom_site_disorder_assembly
    _atom_site_disorder_group
    C C1 0.67611(17) 0.18408(13) 0.80869(11) 0.0433(4) Uani d . 1 1 . .
    C C2 0.57943(19) 0.10016(18) 0.78124(12) 0.0593(5) Uani d . 1 1 . .
    H H2 0.4818 0.1141 0.7611 0.071 Uiso calc R 1 1 . .
    C C3 0.6306(2) -0.00440(16) 0.78423(13) 0.0650(6) Uani d . 1 1 . .
    H H3 0.5671 -0.0621 0.7658 0.078 Uiso calc R 1 1 . .
    C C4 0.7749(2) -0.02427(14) 0.81427(13) 0.0610(5) Uani d . 1 1 . .
    H H4 0.8088 -0.0953 0.8160 0.073 Uiso calc R 1 1 . .
    C C5 0.86956(18) 0.06077(13) 0.84190(12) 0.0477(4) Uani d . 1 1 . .
    H H5 0.9671 0.0463 0.8628 0.057 Uiso calc R 1 1 . .
    C C6 0.82182(15) 0.16797(12) 0.83906(9) 0.0357(3) Uani d . 1 1 . .
    C C7 0.92409(15) 0.25727(11) 0.87236(10) 0.0340(3) Uani d . 1 1 . .
    C C8 1.02695(16) 0.26669(12) 0.95519(10) 0.0392(4) Uani d . 1 1 . .
    H H8 1.0485 0.2159 1.0024 0.047 Uiso calc R 1 1 . .
    C C9 1.09279(16) 0.36759(12) 0.95454(10) 0.0378(4) Uani d . 1 1 . .
    C C10 1.21498(18) 0.41685(14) 1.02714(11) 0.0511(4) Uani d . 1 1 . .
    H H10A 1.1961 0.4095 1.0859 0.061 Uiso calc R 1 1 . .
    H H10B 1.2195 0.4941 1.0147 0.061 Uiso calc R 1 1 . .
    C C11 1.36062(19) 0.36548(15) 1.03400(12) 0.0583(5) Uani d . 1 1 . .
    H H11 1.4327 0.4099 1.0773 0.070 Uiso calc R 1 1 . .
    C C12 1.3732(2) 0.25065(17) 1.07315(17) 0.0761(6) Uani d . 1 1 . .
    H H12A 1.3115 0.2026 1.0295 0.114 Uiso calc R 1 1 . .
    H H12B 1.3458 0.2508 1.1287 0.114 Uiso calc R 1 1 . .
    H H12C 1.4703 0.2261 1.0859 0.114 Uiso calc R 1 1 . .
    C C13 1.3945(3) 0.3702(3) 0.94334(17) 0.0942(8) Uani d . 1 1 . .
    H H13A 1.3313 0.3224 0.9003 0.141 Uiso calc R 1 1 . .
    H H13B 1.4916 0.3478 0.9519 0.141 Uiso calc R 1 1 . .
    H H13C 1.3821 0.4435 0.9203 0.141 Uiso calc R 1 1 . .
    C C14 0.85515(14) 0.37883(11) 0.73233(9) 0.0314(3) Uani d . 1 1 . .
    C C15 0.78672(16) 0.47868(12) 0.71577(10) 0.0393(4) Uani d . 1 1 . .
    H H15 0.7900 0.5255 0.7643 0.047 Uiso calc R 1 1 . .
    C C16 0.71348(18) 0.50905(13) 0.62735(11) 0.0461(4) Uani d . 1 1 . .
    H H16 0.6707 0.5774 0.6164 0.055 Uiso calc R 1 1 . .
    C C17 0.70354(17) 0.43865(14) 0.55532(11) 0.0484(4) Uani d . 1 1 . .
    H H17 0.6529 0.4588 0.4960 0.058 Uiso calc R 1 1 . .
    C C18 0.76933(17) 0.33819(13) 0.57190(10) 0.0426(4) Uani d . 1 1 . .
    H H18 0.7602 0.2898 0.5236 0.051 Uiso calc R 1 1 . .
    C C19 0.84933(15) 0.30803(11) 0.65991(10) 0.0332(3) Uani d . 1 1 . .
    C C20 0.93555(17) 0.20534(11) 0.67171(10) 0.0372(4) Uani d . 1 1 . .
    N N1 0.93084(12) 0.35052(9) 0.82486(8) 0.0327(3) Uani d . 1 1 . .
    N N2 1.03412(13) 0.41900(9) 0.87541(8) 0.0376(3) Uani d . 1 1 . .
    O O1 0.85946(13) 0.12237(8) 0.62925(8) 0.0525(3) Uani d . 1 1 . .
    H H1 0.9097 0.0676 0.6370 0.079 Uiso calc R 1 1 . .
    O O2 1.06073(13) 0.20202(9) 0.71308(9) 0.0558(3) Uani d . 1 1 . .
    F F1 0.62576(11) 0.28686(9) 0.80786(9) 0.0691(3) Uani d . 1 1 . .
loop_
    _atom_site_aniso_label
    _atom_site_aniso_U_11
    _atom_site_aniso_U_22
    _atom_site_aniso_U_33
    _atom_site_aniso_U_12
    _atom_site_aniso_U_13
    _atom_site_aniso_U_23
    C1 0.0448(9) 0.0438(9) 0.0405(8) -0.0036(7) 0.0111(7) 0.0071(7)
    C2 0.0467(9) 0.0770(14) 0.0486(10) -0.0214(9) 0.0049(8) 0.0101(9)
    C3 0.0784(14) 0.0570(12) 0.0561(11) -0.0366(11) 0.0141(10) -0.0011(9)
    C4 0.0837(14) 0.0359(10) 0.0670(12) -0.0172(9) 0.0278(10) -0.0013(8)
    C5 0.0543(10) 0.0357(9) 0.0553(10) -0.0059(7) 0.0194(8) 0.0044(7)
    C6 0.0424(8) 0.0345(8) 0.0312(7) -0.0066(6) 0.0123(6) 0.0035(6)
    C7 0.0395(7) 0.0287(7) 0.0352(8) -0.0021(6) 0.0131(6) 0.0026(6)
    C8 0.0459(8) 0.0357(8) 0.0341(8) -0.0034(7) 0.0084(6) 0.0070(6)
    C9 0.0454(8) 0.0327(8) 0.0326(7) -0.0025(6) 0.0071(6) -0.0008(6)
    C10 0.0680(11) 0.0402(9) 0.0363(8) -0.0133(8) 0.0013(8) -0.0011(7)
    C11 0.0505(10) 0.0629(12) 0.0505(10) -0.0212(9) -0.0026(8) 0.0073(9)
    C12 0.0611(12) 0.0631(13) 0.0900(16) -0.0011(10) -0.0006(11) 0.0129(11)
    C13 0.0682(14) 0.141(2) 0.0767(15) -0.0206(15) 0.0256(12) 0.0082(15)
    C14 0.0346(7) 0.0262(7) 0.0332(7) -0.0011(6) 0.0095(6) 0.0012(6)
    C15 0.0470(8) 0.0290(8) 0.0410(8) 0.0044(6) 0.0114(7) -0.0041(6)
    C16 0.0530(9) 0.0337(8) 0.0495(9) 0.0118(7) 0.0116(7) 0.0075(7)
    C17 0.0515(9) 0.0511(10) 0.0376(8) 0.0099(8) 0.0048(7) 0.0091(7)
    C18 0.0515(9) 0.0414(9) 0.0331(8) 0.0039(7) 0.0092(7) -0.0032(7)
    C19 0.0376(7) 0.0275(7) 0.0352(7) -0.0005(6) 0.0117(6) -0.0016(6)
    C20 0.0500(9) 0.0292(8) 0.0336(7) 0.0022(7) 0.0140(7) -0.0009(6)
    N1 0.0405(6) 0.0240(6) 0.0314(6) -0.0026(5) 0.0070(5) -0.0009(5)
    N2 0.0484(7) 0.0258(6) 0.0349(7) -0.0045(5) 0.0062(5) -0.0029(5)
    O1 0.0647(7) 0.0282(6) 0.0586(7) 0.0048(5) 0.0083(6) -0.0092(5)
    O2 0.0485(7) 0.0389(7) 0.0751(9) 0.0092(5) 0.0103(6) -0.0032(6)
    F1 0.0516(6) 0.0598(7) 0.0958(9) 0.0099(5) 0.0212(6) 0.0115(6)
_geom_special_details
;
All e.s.d.'s (except the e.s.d. in the dihedral angle between two l.s. planes)
are estimated using the full covariance matrix. The cell e.s.d.'s are taken
into account individually in the estimation of e.s.d.'s in distances, angles
and torsion angles; correlations between e.s.d.'s in cell parameters are only
used when they are defined by crystal symmetry. An approximate (isotropic)
treatment of cell e.s.d.'s is used for estimating e.s.d.'s involving l.s.
planes.
;
loop_
    _geom_bond_atom_site_label_1
    _geom_bond_atom_site_label_2
    _geom_bond_site_symmetry_2
    _geom_bond_distance
    _geom_bond_publ_flag
    C1 F1 . 1.3522(19) ?
    C1 C6 . 1.378(2) ?
    C1 C2 . 1.378(2) ?
    C2 C3 . 1.373(3) ?
    C2 H2 . 0.9300 ?
    C3 C4 . 1.373(3) ?
    C3 H3 . 0.9300 ?
    C4 C5 . 1.377(2) ?
    C4 H4 . 0.9300 ?
    C5 C6 . 1.392(2) ?
    C5 H5 . 0.9300 ?
    C6 C7 . 1.471(2) ?
    C7 N1 . 1.3659(18) ?
    C7 C8 . 1.373(2) ?
    C8 C9 . 1.396(2) ?
    C8 H8 . 0.9300 ?
    C9 N2 . 1.3352(18) ?
    C9 C10 . 1.501(2) ?
    C10 C11 . 1.532(3) ?
    C10 H10A . 0.9700 ?
    C10 H10B . 0.9700 ?
    C11 C13 . 1.514(3) ?
    C11 C12 . 1.521(3) ?
    C11 H11 . 0.9800 ?
    C12 H12A . 0.9600 ?
    C12 H12B . 0.9600 ?
    C12 H12C . 0.9600 ?
    C13 H13A . 0.9600 ?
    C13 H13B . 0.9600 ?
    C13 H13C . 0.9600 ?
    C14 C15 . 1.3832(19) ?
    C14 C19 . 1.394(2) ?
    C14 N1 . 1.4338(17) ?
    C15 C16 . 1.383(2) ?
    C15 H15 . 0.9300 ?
    C16 C17 . 1.379(2) ?
    C16 H16 . 0.9300 ?
    C17 C18 . 1.379(2) ?
    C17 H17 . 0.9300 ?
    C18 C19 . 1.394(2) ?
    C18 H18 . 0.9300 ?
    C19 C20 . 1.497(2) ?
    C20 O2 . 1.2039(19) ?
    C20 O1 . 1.3151(18) ?
    N1 N2 . 1.3669(16) ?
    O1 H1 . 0.8200 ?
loop_
    _geom_angle_atom_site_label_1
    _geom_angle_atom_site_label_2
    _geom_angle_atom_site_label_3
    _geom_angle_site_symmetry_1
    _geom_angle_site_symmetry_3
    _geom_angle
    _geom_angle_publ_flag
    F1 C1 C6 . . 118.34(14) ?
    F1 C1 C2 . . 118.56(15) ?
    C6 C1 C2 . . 123.09(16) ?
    C3 C2 C1 . . 118.49(17) ?
    C3 C2 H2 . . 120.8 ?
    C1 C2 H2 . . 120.8 ?
    C2 C3 C4 . . 120.41(16) ?
    C2 C3 H3 . . 119.8 ?
    C4 C3 H3 . . 119.8 ?
    C3 C4 C5 . . 120.13(18) ?
    C3 C4 H4 . . 119.9 ?
    C5 C4 H4 . . 119.9 ?
    C4 C5 C6 . . 121.12(17) ?
    C4 C5 H5 . . 119.4 ?
    C6 C5 H5 . . 119.4 ?
    C1 C6 C5 . . 116.77(14) ?
    C1 C6 C7 . . 122.82(14) ?
    C5 C6 C7 . . 120.32(14) ?
    N1 C7 C8 . . 106.43(12) ?
    N1 C7 C6 . . 124.95(12) ?
    C8 C7 C6 . . 128.60(13) ?
    C7 C8 C9 . . 106.51(13) ?
    C7 C8 H8 . . 126.7 ?
    C9 C8 H8 . . 126.7 ?
    N2 C9 C8 . . 110.30(12) ?
    N2 C9 C10 . . 121.24(13) ?
    C8 C9 C10 . . 128.43(13) ?
    C9 C10 C11 . . 114.19(15) ?
    C9 C10 H10A . . 108.7 ?
    C11 C10 H10A . . 108.7 ?
    C9 C10 H10B . . 108.7 ?
    C11 C10 H10B . . 108.7 ?
    H10A C10 H10B . . 107.6 ?
    C13 C11 C12 . . 112.3(2) ?
    C13 C11 C10 . . 111.49(16) ?
    C12 C11 C10 . . 112.06(16) ?
    C13 C11 H11 . . 106.8 ?
    C12 C11 H11 . . 106.8 ?
    C10 C11 H11 . . 106.8 ?
    C11 C12 H12A . . 109.5 ?
    C11 C12 H12B . . 109.5 ?
    H12A C12 H12B . . 109.5 ?
    C11 C12 H12C . . 109.5 ?
    H12A C12 H12C . . 109.5 ?
    H12B C12 H12C . . 109.5 ?
    C11 C13 H13A . . 109.5 ?
    C11 C13 H13B . . 109.5 ?
    H13A C13 H13B . . 109.5 ?
    C11 C13 H13C . . 109.5 ?
    H13A C13 H13C . . 109.5 ?
    H13B C13 H13C . . 109.5 ?
    C15 C14 C19 . . 120.03(13) ?
    C15 C14 N1 . . 118.60(12) ?
    C19 C14 N1 . . 121.37(12) ?
    C16 C15 C14 . . 120.21(14) ?
    C16 C15 H15 . . 119.9 ?
    C14 C15 H15 . . 119.9 ?
    C17 C16 C15 . . 120.39(14) ?
    C17 C16 H16 . . 119.8 ?
    C15 C16 H16 . . 119.8 ?
    C16 C17 C18 . . 119.48(14) ?
    C16 C17 H17 . . 120.3 ?
    C18 C17 H17 . . 120.3 ?
    C17 C18 C19 . . 121.03(14) ?
    C17 C18 H18 . . 119.5 ?
    C19 C18 H18 . . 119.5 ?
    C14 C19 C18 . . 118.75(13) ?
    C14 C19 C20 . . 122.46(13) ?
    C18 C19 C20 . . 118.58(13) ?
    O2 C20 O1 . . 125.16(13) ?
    O2 C20 C19 . . 122.86(13) ?
    O1 C20 C19 . . 111.94(13) ?
    C7 N1 N2 . . 110.89(11) ?
    C7 N1 C14 . . 129.41(11) ?
    N2 N1 C14 . . 119.52(11) ?
    C9 N2 N1 . . 105.87(11) ?
    C20 O1 H1 . . 109.5 ?
loop_
    _geom_torsion_atom_site_label_1
    _geom_torsion_atom_site_label_2
    _geom_torsion_atom_site_label_3
    _geom_torsion_atom_site_label_4
    _geom_torsion_site_symmetry_1
    _geom_torsion_site_symmetry_2
    _geom_torsion_site_symmetry_3
    _geom_torsion_site_symmetry_4
    _geom_torsion
    _geom_torsion_publ_flag
    F1 C1 C2 C3 . . . . -178.45(15) ?
    C6 C1 C2 C3 . . . . 0.0(3) ?
    C1 C2 C3 C4 . . . . 0.2(3) ?
    C2 C3 C4 C5 . . . . 0.2(3) ?
    C3 C4 C5 C6 . . . . -0.8(3) ?
    F1 C1 C6 C5 . . . . 177.89(14) ?
    C2 C1 C6 C5 . . . . -0.5(2) ?
    F1 C1 C6 C7 . . . . 1.4(2) ?
    C2 C1 C6 C7 . . . . -177.03(15) ?
    C4 C5 C6 C1 . . . . 0.9(2) ?
    C4 C5 C6 C7 . . . . 177.51(15) ?
    C1 C6 C7 N1 . . . . -54.0(2) ?
    C5 C6 C7 N1 . . . . 129.63(16) ?
    C1 C6 C7 C8 . . . . 124.18(18) ?
    C5 C6 C7 C8 . . . . -52.2(2) ?
    N1 C7 C8 C9 . . . . 0.22(17) ?
    C6 C7 C8 C9 . . . . -178.22(14) ?
    C7 C8 C9 N2 . . . . 0.10(18) ?
    C7 C8 C9 C10 . . . . -178.06(16) ?
    N2 C9 C10 C11 . . . . -104.15(18) ?
    C8 C9 C10 C11 . . . . 73.8(2) ?
    C9 C10 C11 C13 . . . . 56.3(2) ?
    C9 C10 C11 C12 . . . . -70.6(2) ?
    C19 C14 C15 C16 . . . . -0.6(2) ?
    N1 C14 C15 C16 . . . . 179.57(14) ?
    C14 C15 C16 C17 . . . . 2.4(2) ?
    C15 C16 C17 C18 . . . . -1.1(3) ?
    C16 C17 C18 C19 . . . . -2.0(3) ?
    C15 C14 C19 C18 . . . . -2.4(2) ?
    N1 C14 C19 C18 . . . . 177.45(13) ?
    C15 C14 C19 C20 . . . . 172.29(13) ?
    N1 C14 C19 C20 . . . . -7.9(2) ?
    C17 C18 C19 C14 . . . . 3.7(2) ?
    C17 C18 C19 C20 . . . . -171.20(15) ?
    C14 C19 C20 O2 . . . . -46.5(2) ?
    C18 C19 C20 O2 . . . . 128.16(17) ?
    C14 C19 C20 O1 . . . . 135.65(15) ?
    C18 C19 C20 O1 . . . . -49.67(19) ?
    C8 C7 N1 N2 . . . . -0.46(16) ?
    C6 C7 N1 N2 . . . . 178.04(13) ?
    C8 C7 N1 C14 . . . . 174.51(14) ?
    C6 C7 N1 C14 . . . . -7.0(2) ?
    C15 C14 N1 C7 . . . . 130.38(16) ?
    C19 C14 N1 C7 . . . . -49.4(2) ?
    C15 C14 N1 N2 . . . . -55.02(18) ?
    C19 C14 N1 N2 . . . . 125.15(14) ?
    C8 C9 N2 N1 . . . . -0.37(17) ?
    C10 C9 N2 N1 . . . . 177.94(14) ?
    C7 N1 N2 C9 . . . . 0.52(16) ?
    C14 N1 N2 C9 . . . . -175.02(12) ?
loop_
    _geom_hbond_atom_site_label_D
    _geom_hbond_atom_site_label_H
    _geom_hbond_atom_site_label_A
    _geom_hbond_site_symmetry_A
    _geom_hbond_distance_DH
    _geom_hbond_distance_HA
    _geom_hbond_distance_DA
    _geom_hbond_angle_DHA
    O1 H1 N2 2_746 0.82 1.93 2.7118(16) 159
_iucr_refine_instructions_details
;
TITL
CELL  0.71073   9.7732  12.2671  15.2567   90.000  106.836   90.000
ZERR     4.00   0.0014   0.0016   0.0023    0.000    0.005    0.000
LATT   1
SYMM  - X, 1/2 + Y, 1/2 - Z
SFAC  C    H    N    O    F
UNIT  80   76   8    8    4
MERG   2
OMIT     0.00  50.00
EQIV $1 -x+2, y-1/2, -z+3/2
HTAB O1 N2_$1
HFIX   83   -1.50 O1
FMAP   2
PLAN   20
SIZE     0.22   0.26   0.28
ACTA
BOND   $H
CONF
LIST   4
WGHT     0.06990     0.31640
L.S.  10
TEMP    20.00
FVAR     0.20308
C1    1    0.676112    0.184022    0.808767    11.00000    0.04471    0.04399 =
        0.04072    0.00701    0.01119   -0.00370
C2    1    0.579322    0.100126    0.781247    11.00000    0.04717    0.07546 =
        0.04909    0.00992    0.00501   -0.02117
AFIX   43
H2    2    0.481638    0.114002    0.761098    11.00000   -1.20000
AFIX    0
C3    1    0.630491   -0.004093    0.784300    11.00000    0.07929    0.05707 =
        0.05652   -0.00180    0.01441   -0.03765
AFIX   43
H3    2    0.566930   -0.061807    0.765901    11.00000   -1.20000
AFIX    0
C4    1    0.774836   -0.024248    0.814282    11.00000    0.08320    0.03603 =
        0.06715   -0.00173    0.02722   -0.01715
AFIX   43
H4    2    0.808590   -0.095327    0.815936    11.00000   -1.20000
AFIX    0
C5    1    0.869595    0.060761    0.841895    11.00000    0.05461    0.03552 =
        0.05580    0.00438    0.01973   -0.00589
AFIX   43
H5    2    0.967084    0.046302    0.862766    11.00000   -1.20000
AFIX    0
C6    1    0.821823    0.168028    0.839078    11.00000    0.04237    0.03448 =
        0.03139    0.00351    0.01237   -0.00682
C7    1    0.924161    0.257236    0.872410    11.00000    0.03975    0.02849 =
        0.03511    0.00250    0.01323   -0.00209
C8    1    1.026921    0.266667    0.955123    11.00000    0.04582    0.03527 =
        0.03394    0.00709    0.00815   -0.00351
AFIX   43
H8    2    1.048493    0.215838    1.002375    11.00000   -1.20000
AFIX    0
C9    1    1.092825    0.367543    0.954503    11.00000    0.04560    0.03308 =
        0.03254   -0.00082    0.00683   -0.00250
C10   1    1.215268    0.416745    1.027265    11.00000    0.06816    0.03976 =
        0.03677   -0.00106    0.00086   -0.01333
AFIX   23
H10A  2    1.196389    0.409310    1.085992    11.00000   -1.20000
H10B  2    1.219831    0.494024    1.014936    11.00000   -1.20000
AFIX    0
C11   1    1.360596    0.365516    1.034005    11.00000    0.05044    0.06264 =
        0.05062    0.00771   -0.00246   -0.02089
AFIX   13
H11   2    1.432787    0.409932    1.077258    11.00000   -1.20000
AFIX    0
C12   1    1.373218    0.250646    1.073074    11.00000    0.06087    0.06345 =
        0.08997    0.01297   -0.00062   -0.00114
AFIX  137
H12A  2    1.313108    0.202314    1.028894    11.00000   -1.50000
H12B  2    1.343818    0.250424    1.127905    11.00000   -1.50000
H12C  2    1.470696    0.226700    1.087081    11.00000   -1.50000
AFIX    0
C13   1    1.394286    0.370104    0.943213    11.00000    0.06798    0.14082 =
        0.07669    0.00866    0.02505   -0.02118
AFIX  137
H13A  2    1.330504    0.322672    0.900146    11.00000   -1.50000
H13B  2    1.491144    0.347106    0.951662    11.00000   -1.50000
H13C  2    1.382562    0.443443    0.920290    11.00000   -1.50000
AFIX    0
C14   1    0.855201    0.378778    0.732323    11.00000    0.03449    0.02621 =
        0.03342    0.00120    0.00964   -0.00094
C15   1    0.786703    0.478714    0.715712    11.00000    0.04704    0.02933 =
        0.04096   -0.00383    0.01156    0.00476
AFIX   43
H15   2    0.790030    0.525598    0.764189    11.00000   -1.20000
AFIX    0
C16   1    0.713474    0.509002    0.627420    11.00000    0.05285    0.03402 =
        0.04964    0.00732    0.01168    0.01217
AFIX   43
H16   2    0.670554    0.577288    0.616512    11.00000   -1.20000
AFIX    0
C17   1    0.703522    0.438701    0.555280    11.00000    0.05157    0.05085 =
        0.03764    0.00892    0.00457    0.00998
AFIX   43
H17   2    0.652885    0.458846    0.495991    11.00000   -1.20000
AFIX    0
C18   1    0.769392    0.338213    0.571897    11.00000    0.05175    0.04150 =
        0.03327   -0.00296    0.00926    0.00363
AFIX   43
H18   2    0.760316    0.289837    0.523610    11.00000   -1.20000
AFIX    0
C19   1    0.849342    0.308060    0.659940    11.00000    0.03763    0.02754 =
        0.03528   -0.00157    0.01148   -0.00054
C20   1    0.935520    0.205278    0.671695    11.00000    0.04946    0.03012 =
        0.03372   -0.00055    0.01392    0.00263
N1    3    0.930828    0.350463    0.824841    11.00000    0.04056    0.02399 =
        0.03152   -0.00108    0.00695   -0.00278
N2    3    1.034135    0.418961    0.875433    11.00000    0.04863    0.02577 =
        0.03486   -0.00266    0.00620   -0.00455
O1    4    0.860234    0.121675    0.629377    11.00000    0.06436    0.03002 =
        0.05631   -0.00982    0.00825    0.00128
O2    4    1.060767    0.202080    0.713190    11.00000    0.04907    0.03855 =
        0.07533   -0.00290    0.01071    0.00945
F1    5    0.625740    0.286895    0.807815    11.00000    0.05185    0.05976 =
        0.09560    0.01118    0.02138    0.00975
HKLF 4
END
;
data_global
_journal_date_recd_electronic     2012-12-07
_journal_date_accepted     2012-12-13
_journal_name_full     'Acta Crystallographica, Section E'
_journal_year     2013
_journal_volume     69
_journal_issue      2
_journal_page_first     o176
_journal_page_last     o176
_journal_paper_category     QO
_journal_paper_doi     10.1107/S1600536812050702
_journal_coeditor_code     HB7011
_publ_contact_author_name     'S. Sreenivasa'
_publ_contact_author_address
;
Department of Studies and Research in Chemistry
Tumkur University, Tumkur
Karnataka 572 103, India
;
_publ_contact_author_email     'drsreenivasa@yahoo.co.in'
_publ_contact_author_fax     '08162270719'
_publ_contact_author_phone     '09620230672'
_publ_section_title
;
2-[5-(2-Fluorophenyl)-3-isobutyl-1<i>H</i>-pyrazol-1-yl]benzoic acid
;
loop_
    _publ_author_name
    _publ_author_footnote
    _publ_author_address
    'Sreenivasa, S.' .
;
Department of Studies and Research in Chemistry
Tumkur University, Tumkur
Karnataka 572 103, India
;
    'Manojkumar, K. E.' .
;
Department of Studies and Research in Chemistry
Tumkur University, Tumkur
Karnataka 572 103, India
;
    'Suchetan, P. A.' .
;
Department of Studies and Research in Chemistry, U.C.S.,
Tumkur University, Tumkur
Karnataka 572 103, India
;
    'Mohan, N. R.' .
;
Department of Studies and Research in Chemistry
Tumkur University, Tumkur
Karnataka 572 103, India
;
    'Vijith Kumar' .
;
Soild State and Structural Chemistry Unit, Indian Institute of Science,
Bangalore 560 012 India
;
    'Palakshamurthy, B. S.' .
;
Department of Studies and Research in Physics, U.C.S.
Tumkur University, Tumkur
Karnataka 572 103, India
;
