# Supplementary material for: 2-[5-(2-Fluoro­phen­yl)-3-isobutyl-1H-pyrazol-1-yl]benzoic acid
Source: Acta Crystallogr Sect E Struct Rep Online. 2013 Jan 4;69(Pt 2):o176. doi: 10.1107/S1600536812050702 (PMC3569238; doi:10.1107/S1600536812050702)
Supplement: Supplementary file 2 [file e-69-0o176-Isup2.hkl]

# 
# h,k,l, Fc-squared, Fo-squared, sigma(Fo-squared) and status flag 
# 
data_I
_shelx_title ' ' 
_shelx_refln_list_code          4 
_shelx_F_calc_maximum      160.84 
_exptl_crystal_F_000       712.00 
_reflns_d_resolution_high  0.8409 
 
loop_ 
 _symmetry_equiv_pos_as_xyz 
 'x, y, z' 
 '-x, y+1/2, -z+1/2' 
 '-x, -y, -z' 
 'x, -y-1/2, z-1/2' 
 
_cell_length_a     9.7732 
_cell_length_b    12.2671 
_cell_length_c    15.2567 
_cell_angle_alpha  90.000 
_cell_angle_beta  106.836 
_cell_angle_gamma  90.000 
 
_shelx_F_squared_multiplier     1.000 
 
loop_ 
 _refln_index_h 
 _refln_index_k 
 _refln_index_l 
 _refln_F_squared_calc 
 _refln_F_squared_meas 
 _refln_F_squared_sigma 
 _refln_observed_status 
   1   0   0    11001.15     9360.45    460.28 o 
   2   0   0      893.91      706.54     11.46 o 
   3   0   0     1396.43     1165.55     18.67 o 
   4   0   0     4728.43     4576.42     72.30 o 
   5   0   0      404.48      356.51      8.54 o 
   6   0   0      111.71       93.80      4.14 o 
   7   0   0      627.07      583.34     24.91 o 
   8   0   0       12.25        6.24      2.15 o 
   9   0   0      183.72      201.50     10.37 o 
  10   0   0       47.42       35.39      4.19 o 
  11   0   0       34.95       38.85      4.64 o 
   1   1   0     6180.44     5603.77     64.49 o 
   2   1   0     4454.89     4117.20     47.46 o 
   3   1   0        3.85        2.25      0.68 o 
   4   1   0      392.53      418.42      5.04 o 
   5   1   0      949.14      985.65     21.29 o 
   6   1   0      467.58      451.24      7.91 o 
   7   1   0        2.90        5.82      1.36 o 
   8   1   0        5.54        3.79      1.51 o 
   9   1   0       17.62       15.36      1.88 o 
  10   1   0        8.88        7.20      2.01 o 
  11   1   0       99.06      116.69      4.56 o 
   0   2   0     2043.41     2496.20    130.52 o 
   1   2   0     1982.33     1969.05     25.39 o 
   2   2   0     7580.81     7309.01     86.93 o 
   3   2   0     1511.80     1386.82     16.18 o 
   4   2   0     1701.62     1679.54     21.06 o 
   5   2   0       19.36       30.41      1.47 o 
   6   2   0        9.20       10.31      1.12 o 
   7   2   0      435.62      458.94      9.46 o 
   8   2   0       22.09       20.61      2.53 o 
   9   2   0      160.31      157.23      4.66 o 
  10   2   0       78.12       86.87      3.92 o 
  11   2   0        7.64       10.80      2.57 o 
   1   3   0       61.44       53.96      1.59 o 
   2   3   0      541.65      475.43      6.12 o 
   3   3   0       55.62       66.06      2.12 o 
   4   3   0       37.93       42.56      1.17 o 
   5   3   0       93.38      104.36      2.26 o 
   6   3   0      809.60      824.97     12.91 o 
   7   3   0        6.04        8.49      1.31 o 
   8   3   0      234.02      222.52      5.55 o 
   9   3   0        8.96        7.34      1.78 o 
  10   3   0       54.38       64.94      3.69 o 
   0   4   0       27.42       28.79      2.04 o 
   1   4   0      393.43      369.60      6.23 o 
   2   4   0      110.13       93.77      1.68 o 
   3   4   0     2942.68     3119.29     42.02 o 
   4   4   0      701.99      823.11     11.41 o 
   5   4   0       73.18       73.86      1.80 o 
   6   4   0       32.92       29.52      1.28 o 
   7   4   0      261.44      247.84      5.80 o 
   8   4   0        0.41        0.00      1.54 o 
   9   4   0       19.15       23.53      2.75 o 
  10   4   0       20.20       21.67      2.65 o 
   1   5   0      810.62      904.77     16.80 o 
   2   5   0     1005.20     1098.50     17.70 o 
   3   5   0      216.78      231.62      4.08 o 
   4   5   0      157.93      174.38      2.92 o 
   5   5   0       28.41       27.63      1.05 o 
   6   5   0       96.58      104.59      2.63 o 
   7   5   0      306.19      292.97      6.70 o 
   8   5   0       38.44       38.63      2.31 o 
   9   5   0       64.90       65.49      3.45 o 
  10   5   0       22.49       19.24      2.79 o 
   0   6   0       31.38       45.26      3.00 o 
   1   6   0       52.78       55.44      2.18 o 
   2   6   0     1729.14     2002.90     36.86 o 
   3   6   0      175.54      193.73      4.13 o 
   4   6   0       12.39       15.94      1.45 o 
   5   6   0       27.76       33.74      1.54 o 
   6   6   0        0.10        0.93      1.15 o 
   7   6   0       71.07       68.18      3.84 o 
   8   6   0       13.65       15.22      2.20 o 
   9   6   0        0.22        1.48      2.00 o 
  10   6   0        0.98        4.87      2.32 o 
   1   7   0      578.28      738.42     15.31 o 
   2   7   0       73.27       69.86      2.45 o 
   3   7   0       61.09       66.98      1.95 o 
   4   7   0       24.73       20.76      1.25 o 
   5   7   0       13.73        8.31      2.07 o 
   6   7   0      208.34      218.30      7.61 o 
   7   7   0       49.42       48.21      3.29 o 
   8   7   0       19.41       20.40      2.77 o 
   9   7   0        3.52        3.04      2.32 o 
   0   8   0      188.14      246.37      7.61 o 
   1   8   0       40.92       36.40      1.61 o 
   2   8   0        7.77        8.48      0.91 o 
   3   8   0       15.50       16.04      0.91 o 
   4   8   0      232.90      245.72      5.79 o 
   5   8   0        0.18        0.32      1.72 o 
   6   8   0       89.75       77.59      4.24 o 
   7   8   0        7.63        8.97      2.48 o 
   8   8   0       80.32       85.28      4.97 o 
   9   8   0        0.05        0.00      2.50 o 
   1   9   0       72.21       63.41      2.43 o 
   2   9   0     1056.36     1047.70     18.27 o 
   3   9   0        4.56        6.56      0.79 o 
   4   9   0        0.28        1.26      1.43 o 
   5   9   0      399.81      351.42     10.79 o 
   6   9   0       32.94       25.89      2.81 o 
   7   9   0       23.79       28.47      3.10 o 
   8   9   0        0.47        0.00      2.30 o 
   0  10   0       89.78       90.09      5.18 o 
   1  10   0       32.16       28.75      1.83 o 
   2  10   0       10.93       17.69      1.68 o 
   3  10   0       14.39       14.62      1.92 o 
   4  10   0        0.02        0.00      1.78 o 
   5  10   0       20.51       24.56      4.00 o 
   6  10   0       21.72       20.69      2.72 o 
   7  10   0       11.00       12.32      3.45 o 
   8  10   0        2.24        4.01      3.00 o 
   1  11   0        2.01        0.00      2.04 o 
   2  11   0       17.67       17.48      1.55 o 
   3  11   0       48.04       39.93      2.93 o 
   4  11   0      192.42      187.05      8.66 o 
   5  11   0      149.33      141.45      5.91 o 
   6  11   0        6.71        9.03      2.37 o 
   7  11   0        3.04        0.00      5.22 o 
   0  12   0        0.60        1.21      2.49 o 
   1  12   0       31.85       30.68      1.84 o 
   2  12   0       27.07       30.84      2.23 o 
   3  12   0       66.51       64.12      3.73 o 
   4  12   0      229.05      224.12      7.82 o 
   5  12   0       82.24       85.37      5.94 o 
   6  12   0        0.27        2.59      3.14 o 
   1  13   0       23.59       27.16      2.65 o 
   2  13   0        2.22        4.99      1.77 o 
   3  13   0        0.09        0.89      2.71 o 
   4  13   0       14.03       20.15      3.55 o 
   5  13   0        7.20        9.33      3.37 o 
   0  14   0       52.87       38.37      6.07 o 
   1  14   0       16.02       19.18      5.34 o 
   2  14   0       45.44       39.81      4.60 o 
   3  14   0       75.05       74.70      6.09 o 
 -11   1   1        1.83        1.63      2.06 o 
 -10   1   1       53.88       60.94      3.71 o 
  -9   1   1        7.99        7.88      1.77 o 
  -8   1   1        2.19        2.08      1.41 o 
  -7   1   1      168.86      176.06      4.45 o 
  -6   1   1       53.23       65.17      2.44 o 
  -5   1   1      586.41      570.04      9.04 o 
  -4   1   1       87.43       85.65      2.04 o 
  -3   1   1     1748.12     1660.55     19.96 o 
  -2   1   1     5423.50     5004.10     61.77 o 
  -1   1   1      417.42      413.15      8.52 o 
   0   1   1      518.09      475.18     12.83 o 
   1   1   1     1370.03     1234.18     15.37 o 
   2   1   1     1935.04     1739.64     22.83 o 
   3   1   1     1567.45     1449.54     16.89 o 
   4   1   1      892.90      888.86     10.95 o 
   5   1   1       30.78       24.51      1.18 o 
   6   1   1       21.29       17.58      1.34 o 
   7   1   1      244.74      256.23      5.20 o 
   8   1   1       39.88       40.47      2.25 o 
   9   1   1        6.00        6.50      1.77 o 
  10   1   1        8.38        6.65      1.98 o 
 -11   2   1        9.80       11.80      2.27 o 
 -10   2   1        2.38        0.00      1.81 o 
  -9   2   1        5.86        4.69      1.65 o 
  -8   2   1       58.06       56.16      2.59 o 
  -7   2   1       56.99       57.47      2.93 o 
  -6   2   1      123.41      126.19      3.16 o 
  -5   2   1      130.16       91.04      2.24 o 
  -4   2   1        6.95        9.63      1.28 o 
  -3   2   1      177.70      191.20      2.65 o 
  -2   2   1      358.35      347.17      9.63 o 
  -1   2   1    11347.67    11328.88    167.74 o 
   0   2   1       10.30        5.50      0.45 o 
   1   2   1     4665.04     4393.57     78.66 o 
   2   2   1      182.43      153.13      2.20 o 
   3   2   1       79.88       62.41      1.19 o 
   4   2   1       88.65       96.48      1.91 o 
   5   2   1        1.25        0.53      0.77 o 
   6   2   1      263.25      277.83      5.57 o 
   7   2   1       45.33       49.25      2.13 o 
   8   2   1       94.99       88.68      3.26 o 
   9   2   1        7.70        9.24      1.82 o 
  10   2   1       29.18       28.42      2.46 o 
 -11   3   1        0.82        0.17      2.27 o 
 -10   3   1        3.47        1.53      1.82 o 
  -9   3   1       65.07       55.90      2.87 o 
  -8   3   1        6.28        6.52      1.60 o 
  -7   3   1      320.60      309.75      6.24 o 
  -6   3   1       39.88       40.35      1.70 o 
  -5   3   1      186.29      187.76      3.68 o 
  -4   3   1      173.30      145.51      2.58 o 
  -3   3   1     6113.20     6352.46     78.51 o 
  -2   3   1     1224.18     1322.38     19.81 o 
  -1   3   1      186.38      195.65      3.62 o 
   0   3   1     5780.09     6622.19    120.76 o 
   1   3   1        1.06        1.43      0.54 o 
   2   3   1      224.09      200.66      2.97 o 
   3   3   1       90.41       87.42      1.48 o 
   4   3   1     1175.25     1142.43     15.74 o 
   5   3   1      163.46      181.53      3.47 o 
   6   3   1      739.27      725.81     11.46 o 
   7   3   1       27.83       25.10      1.70 o 
   8   3   1        5.48        5.82      1.46 o 
   9   3   1      283.37      264.44      8.00 o 
  10   3   1       42.55       52.87      4.00 o 
 -10   4   1        0.01        0.94      2.03 o 
  -9   4   1        3.57        1.82      1.78 o 
  -8   4   1      310.66      297.02      6.90 o 
  -7   4   1      114.86      112.69      3.53 o 
  -6   4   1       49.83       45.93      2.35 o 
  -5   4   1       10.14       18.61      1.48 o 
  -4   4   1     2192.79     2331.09     34.92 o 
  -3   4   1     1071.45     1121.67     16.98 o 
  -2   4   1        8.50       12.58      0.73 o 
  -1   4   1     1316.52     1433.87     24.39 o 
   0   4   1       81.91       99.49      2.86 o 
   1   4   1      498.72      481.23      7.53 o 
   2   4   1       30.58       30.80      1.08 o 
   3   4   1       38.03       37.49      1.41 o 
   4   4   1      205.01      204.13      3.35 o 
   5   4   1      130.94      150.57      2.91 o 
   6   4   1        5.25        6.21      0.94 o 
   7   4   1      140.06      149.14      3.85 o 
   8   4   1      298.83      302.92      6.97 o 
   9   4   1        7.79        8.03      2.17 o 
  10   4   1        0.10        4.06      2.26 o 
 -10   5   1        0.01        0.04      2.13 o 
  -9   5   1        1.44        0.00      1.93 o 
  -8   5   1       34.44       30.18      2.20 o 
  -7   5   1       30.42       34.71      2.98 o 
  -6   5   1        4.09        4.05      1.19 o 
  -5   5   1       23.03       26.44      1.79 o 
  -4   5   1        9.10       17.46      1.00 o 
  -3   5   1     1704.11     1857.30     31.57 o 
  -2   5   1     1828.88     2075.56     33.01 o 
  -1   5   1      279.30      320.16      6.34 o 
   0   5   1     2647.56     3159.37     93.29 o 
   1   5   1      900.38      979.56     15.85 o 
   2   5   1      243.64      257.90      5.20 o 
   3   5   1      142.23      142.80      2.83 o 
   4   5   1        1.88        2.15      0.70 o 
   5   5   1      141.46      141.06      2.79 o 
   6   5   1       81.57       90.92      2.70 o 
   7   5   1       17.61       15.15      1.95 o 
   8   5   1      100.26      104.52      4.16 o 
   9   5   1       10.28        8.57      2.15 o 
  10   5   1        0.40        0.00      2.11 o 
 -10   6   1       49.53       54.28      3.64 o 
  -9   6   1       67.80       63.43      3.56 o 
  -8   6   1      407.73      406.64     11.18 o 
  -7   6   1      198.83      189.10      5.38 o 
  -6   6   1        1.68        0.17      1.13 o 
  -5   6   1      405.32      354.64      8.37 o 
  -4   6   1       31.37       26.05      1.15 o 
  -3   6   1      339.99      380.83      6.41 o 
  -2   6   1        0.37        1.52      0.79 o 
  -1   6   1     1595.35     1843.18     37.37 o 
   0   6   1        7.54        4.94      1.11 o 
   1   6   1     1586.01     1827.77     29.25 o 
   2   6   1     2230.48     2358.72     47.37 o 
   3   6   1        1.86        2.65      0.75 o 
   4   6   1        0.53        0.00      0.73 o 
   5   6   1      623.51      632.11     15.50 o 
   6   6   1      394.79      390.46      8.33 o 
   7   6   1       38.53       45.93      4.50 o 
   8   6   1        0.21        0.00      1.83 o 
   9   6   1        9.27        4.44      2.16 o 
  -9   7   1        2.19        1.40      2.26 o 
  -8   7   1       20.50       20.62      2.98 o 
  -7   7   1      148.24      140.19     10.17 o 
  -6   7   1       13.72       15.00      1.82 o 
  -5   7   1        2.50        1.48      1.07 o 
  -4   7   1      279.77      299.58      6.12 o 
  -3   7   1      174.59      172.17      3.27 o 
  -2   7   1      357.81      368.54      6.76 o 
  -1   7   1      184.59      189.07      4.81 o 
   0   7   1       15.11       11.84      1.21 o 
   1   7   1        9.03       11.76      1.03 o 
   2   7   1      362.56      379.69      7.37 o 
   3   7   1        3.30        5.04      0.94 o 
   4   7   1     1015.97      981.73     20.30 o 
   5   7   1      962.38      971.89     18.58 o 
   6   7   1       20.89       27.31      2.56 o 
   7   7   1        0.53        3.99      2.17 o 
   8   7   1        0.22        0.00      2.08 o 
   9   7   1        4.52        5.81      2.44 o 
  -9   8   1        5.78        3.74      3.58 o 
  -8   8   1      156.15      158.20     16.51 o 
  -7   8   1      341.85      341.15     10.87 o 
  -6   8   1      313.42      307.93     10.58 o 
  -5   8   1      171.12      176.62      5.19 o 
  -4   8   1       17.84       16.13      1.21 o 
  -3   8   1       22.33       23.18      1.55 o 
  -2   8   1       38.28       45.53      1.71 o 
  -1   8   1      256.18      276.08      5.39 o 
   0   8   1      170.99      166.97      6.25 o 
   1   8   1       68.25       65.66      2.44 o 
   2   8   1       33.71       34.77      1.38 o 
   3   8   1       65.12       59.53      2.19 o 
   4   8   1      210.20      189.01      4.75 o 
   5   8   1       34.02       28.21      2.01 o 
   6   8   1      174.13      153.01      6.65 o 
   7   8   1       23.69       24.73      3.79 o 
   8   8   1       14.95       14.65      2.65 o 
   9   8   1       31.78       46.62      4.94 o 
  -8   9   1        7.30        6.96      2.64 o 
  -7   9   1        4.58        2.27      2.33 o 
  -6   9   1        0.02        0.00      1.97 o 
  -5   9   1      125.86       92.24      5.32 o 
  -4   9   1       46.08       43.71      2.90 o 
  -3   9   1       10.70       12.45      1.15 o 
  -2   9   1        1.60        5.74      1.64 o 
  -1   9   1      465.14      495.28      9.78 o 
   0   9   1      730.19      836.81     20.48 o 
   1   9   1        1.62        3.02      1.15 o 
   2   9   1       35.13       31.69      1.56 o 
   3   9   1        0.01        0.00      0.98 o 
   4   9   1        8.76       11.57      1.65 o 
   5   9   1      107.73       91.57      4.56 o 
   6   9   1       22.78       18.04      3.76 o 
   7   9   1       13.30        9.79      2.55 o 
   8   9   1        0.07        0.00      2.70 o 
  -8  10   1        9.43        8.19      3.66 o 
  -7  10   1       84.53       89.63      4.77 o 
  -6  10   1       16.83       11.24      2.38 o 
  -5  10   1       49.51       41.10      3.03 o 
  -4  10   1        1.31        2.07      1.70 o 
  -3  10   1        6.29        8.29      1.87 o 
  -2  10   1      454.40      439.30      8.90 o 
  -1  10   1      433.42      433.96      8.76 o 
   0  10   1      230.29      240.15      7.65 o 
   1  10   1      194.80      193.03      5.51 o 
   2  10   1       12.76        9.54      1.42 o 
   3  10   1      128.96      115.87      4.26 o 
   4  10   1      104.76      102.01      4.80 o 
   5  10   1       36.22       35.76      3.07 o 
   6  10   1        3.08        0.00      2.98 o 
   7  10   1       11.87       12.70      2.84 o 
  -7  11   1        0.48        0.68      5.71 o 
  -6  11   1       58.60       51.29      4.94 o 
  -5  11   1       12.54        7.18      2.77 o 
  -4  11   1       28.37       20.10      2.36 o 
  -3  11   1      112.65      103.18      4.07 o 
  -2  11   1       48.27       53.96      2.23 o 
  -1  11   1       63.13       59.33      2.33 o 
   0  11   1      249.54      245.66      6.07 o 
   1  11   1        0.23        1.14      1.93 o 
   2  11   1      143.05      125.83      5.00 o 
   3  11   1       17.74       27.72      2.59 o 
   4  11   1      187.88      196.41      7.12 o 
   5  11   1       18.61       16.05      2.64 o 
   6  11   1       48.25       40.87      3.48 o 
   7  11   1        0.22        0.00      2.36 o 
  -6  12   1       53.84       64.03      5.39 o 
  -5  12   1       20.14       24.79      3.79 o 
  -4  12   1       14.81       12.64      2.65 o 
  -3  12   1      136.03      125.21      4.61 o 
  -2  12   1      111.69      104.59      4.02 o 
  -1  12   1       32.20       27.99      1.75 o 
   0  12   1       28.16       25.91      2.28 o 
   1  12   1       18.64       18.01      2.09 o 
   2  12   1      157.79      152.76      5.01 o 
   3  12   1      253.83      232.11      7.87 o 
   4  12   1        0.14        0.00      1.84 o 
   5  12   1       35.15       34.33      3.31 o 
   6  12   1       30.46       30.30      4.25 o 
  -5  13   1       93.04       94.80      5.47 o 
  -4  13   1       67.38       76.82      4.81 o 
  -3  13   1        0.99        0.00      3.09 o 
  -2  13   1       16.43       12.99      3.56 o 
  -1  13   1       61.70       63.13      3.98 o 
   0  13   1       23.38       21.54      2.29 o 
   1  13   1       27.13       25.36      2.08 o 
   2  13   1       95.71       75.08      3.61 o 
   3  13   1       17.14       13.32      2.64 o 
   4  13   1        3.95        4.13      2.96 o 
  -3  14   1        7.18        9.05      3.84 o 
  -2  14   1       50.16       52.85      5.12 o 
  -1  14   1       74.09       75.52      8.26 o 
   0  14   1      120.96      124.28      5.70 o 
   1  14   1       81.07       93.22      6.25 o 
   2  14   1        6.82       14.00      8.38 o 
 -11   0   2        0.74        2.14      3.08 o 
 -10   0   2        2.22        0.00      2.50 o 
  -9   0   2        0.02        0.00      2.98 o 
  -8   0   2      112.13       99.58      4.76 o 
  -7   0   2        6.12        4.14      1.99 o 
  -6   0   2      879.99      895.84     26.95 o 
  -5   0   2      259.22      249.97      6.62 o 
  -4   0   2      958.90      920.20     15.98 o 
  -3   0   2     4910.93     4854.28     88.28 o 
  -2   0   2     3912.00     3334.52     68.36 o 
  -1   0   2      678.03      645.10     16.52 o 
   0   0   2     4872.77     4387.26    105.62 o 
   1   0   2     1326.43     1190.91     24.71 o 
   2   0   2      948.77      830.57     15.55 o 
   3   0   2       19.73       12.24      0.99 o 
   4   0   2     1283.02     1360.27     25.42 o 
   5   0   2       98.33       97.52      4.07 o 
   6   0   2      552.65      540.34     13.29 o 
   7   0   2       51.43       49.10      3.75 o 
   8   0   2      743.19      725.11     20.11 o 
   9   0   2      207.85      204.28     18.93 o 
  10   0   2      269.03      295.04     10.35 o 
 -11   1   2       31.57       29.18      2.76 o 
 -10   1   2       31.23       28.53      2.44 o 
  -9   1   2       12.43       12.31      1.88 o 
  -8   1   2       10.70       10.42      1.67 o 
  -7   1   2      116.28      116.37      3.49 o 
  -6   1   2       94.46       93.29      2.67 o 
  -5   1   2      801.60      806.23     12.56 o 
  -4   1   2       28.25       28.89      0.91 o 
  -3   1   2    12084.35    11369.69    145.88 o 
  -2   1   2      380.21      362.19      4.69 o 
  -1   1   2     9616.98     8761.22    117.76 o 
   0   1   2      281.35      306.94      4.31 o 
   1   1   2     6681.12     5963.84     76.74 o 
   2   1   2     3729.44     3559.33     54.11 o 
   3   1   2      445.02      392.09      5.08 o 
   4   1   2        0.58        1.21      0.75 o 
   5   1   2      702.23      712.71     10.70 o 
   6   1   2      284.48      263.79      5.16 o 
   7   1   2       18.27       18.54      1.51 o 
   8   1   2      118.91      112.77      3.32 o 
   9   1   2       25.88       34.09      2.39 o 
  10   1   2       50.63       50.98      2.98 o 
 -11   2   2        0.76        0.00      1.90 o 
 -10   2   2       63.11       61.76      3.35 o 
  -9   2   2        1.02        0.00      1.65 o 
  -8   2   2      121.43      121.04      4.74 o 
  -7   2   2       55.05       52.89      3.10 o 
  -6   2   2       61.78       60.88      2.42 o 
  -5   2   2      645.12      680.61     10.65 o 
  -4   2   2     3207.69     3186.24     39.56 o 
  -3   2   2        3.09        5.61      0.56 o 
  -2   2   2     3059.18     2813.00     36.25 o 
  -1   2   2      507.79      465.29     14.58 o 
   0   2   2      128.05      130.82      2.03 o 
   1   2   2     2291.30     2234.90     27.77 o 
   2   2   2     1057.82      988.07     12.47 o 
   3   2   2      753.31      712.47      9.19 o 
   4   2   2      402.27      429.61      6.29 o 
   5   2   2      386.86      345.11      5.56 o 
   6   2   2       60.00       53.66      1.95 o 
   7   2   2        0.76        0.73      1.53 o 
   8   2   2      117.81      116.35      3.54 o 
   9   2   2      204.20      187.10      5.20 o 
  10   2   2      113.02      133.01      4.62 o 
 -11   3   2       46.98       49.82      3.63 o 
 -10   3   2        0.03        0.00      1.84 o 
  -9   3   2       87.06       90.07      3.55 o 
  -8   3   2       15.13       13.86      2.24 o 
  -7   3   2       18.01       21.31      1.83 o 
  -6   3   2      113.10      111.24      2.93 o 
  -5   3   2       38.18       42.77      1.93 o 
  -4   3   2      486.17      503.39      7.16 o 
  -3   3   2      905.45      929.33     13.41 o 
  -2   3   2     7149.75     7314.40    115.06 o 
  -1   3   2      706.62      844.05     12.37 o 
   0   3   2       34.00       45.31      1.08 o 
   1   3   2       12.03       13.14      0.87 o 
   2   3   2        2.18        5.29      0.97 o 
   3   3   2        0.98        0.86      0.53 o 
   4   3   2      346.55      351.41      5.24 o 
   5   3   2       26.17       18.47      1.12 o 
   6   3   2        5.07        3.36      1.07 o 
   7   3   2       74.81       78.30      2.60 o 
   8   3   2       13.93       12.53      1.62 o 
   9   3   2        0.03        0.00      1.58 o 
  10   3   2       26.41       25.94      2.78 o 
 -10   4   2       23.67       26.30      2.49 o 
  -9   4   2        8.74       10.53      2.44 o 
  -8   4   2       98.68       95.69      3.60 o 
  -7   4   2      129.94      146.56      4.38 o 
  -6   4   2      387.54      397.86      7.08 o 
  -5   4   2      687.46      639.46     10.70 o 
  -4   4   2       27.28       26.71      1.21 o 
  -3   4   2      543.51      564.70      8.36 o 
  -2   4   2     1384.50     1457.54     24.83 o 
  -1   4   2     2331.34     2544.53     40.40 o 
   0   4   2     1314.31     1413.73     26.75 o 
   1   4   2       88.78      101.40      2.57 o 
   2   4   2      342.33      342.41      4.84 o 
   3   4   2     1735.15     1746.81     26.33 o 
   4   4   2       91.49       70.50      1.59 o 
   5   4   2       29.66       28.17      1.18 o 
   6   4   2       29.72       30.48      1.34 o 
   7   4   2     1210.89     1199.55     21.19 o 
   8   4   2        1.07        0.63      1.44 o 
   9   4   2       82.95       80.21      3.83 o 
  10   4   2       14.90       19.25      2.66 o 
 -10   5   2        0.01        0.96      2.22 o 
  -9   5   2       45.47       47.99      2.77 o 
  -8   5   2      193.24      209.34      5.46 o 
  -7   5   2       59.26       56.05      3.90 o 
  -6   5   2      295.77      300.15      9.63 o 
  -5   5   2       69.77       89.81      2.53 o 
  -4   5   2      367.91      366.77      6.72 o 
  -3   5   2      255.81      260.37      4.92 o 
  -2   5   2      105.23      138.70      2.88 o 
  -1   5   2      101.86      128.52      2.81 o 
   0   5   2       39.03       52.24      2.09 o 
   1   5   2     1772.82     2162.72     32.56 o 
   2   5   2      254.00      336.16      5.87 o 
   3   5   2       57.98       69.57      2.01 o 
   4   5   2      121.14      132.17      2.71 o 
   5   5   2       68.99       58.15      1.84 o 
   6   5   2       97.11      101.07      2.63 o 
   7   5   2      133.12      134.60      3.61 o 
   8   5   2       99.06       96.30      4.00 o 
   9   5   2        9.05        9.62      2.22 o 
  10   5   2       91.87       96.86      4.52 o 
 -10   6   2        2.85        9.95      5.92 o 
  -9   6   2       10.29       16.70      2.78 o 
  -8   6   2      126.83      145.00      4.93 o 
  -7   6   2      756.55      746.55     18.02 o 
  -6   6   2        3.67        2.45      1.33 o 
  -5   6   2        0.84        0.91      0.97 o 
  -4   6   2       28.98       22.88      1.12 o 
  -3   6   2       56.58       66.28      2.06 o 
  -2   6   2      264.11      264.31      5.85 o 
  -1   6   2      770.13      863.72     15.11 o 
   0   6   2     1608.00     1964.87     35.25 o 
   1   6   2        6.95        6.64      0.90 o 
   2   6   2       74.84       81.71      2.75 o 
   3   6   2      257.73      250.49      6.05 o 
   4   6   2      384.82      422.17      7.82 o 
   5   6   2       45.06       45.81      1.66 o 
   6   6   2      288.98      272.65      6.27 o 
   7   6   2       42.38       43.34      2.68 o 
   8   6   2        1.26        0.00      1.88 o 
   9   6   2        1.85        1.17      2.12 o 
 -10   7   2        2.12        0.00      2.73 o 
  -9   7   2       21.70       28.32      3.41 o 
  -8   7   2        0.28        0.00      4.07 o 
  -7   7   2      150.58      155.65      5.28 o 
  -6   7   2      104.74      102.99      3.83 o 
  -5   7   2      107.87      106.02      3.21 o 
  -4   7   2      330.97      304.04      6.87 o 
  -3   7   2      269.73      283.38      5.01 o 
  -2   7   2      124.31      122.52      2.63 o 
  -1   7   2     1014.54     1074.76     20.23 o 
   0   7   2       13.55       14.46      1.39 o 
   1   7   2        0.37        0.00      0.82 o 
   2   7   2      244.79      246.68      6.25 o 
   3   7   2       20.66       23.79      1.43 o 
   4   7   2      203.94      207.11      5.41 o 
   5   7   2       15.50       13.02      1.40 o 
   6   7   2      307.97      292.78      7.35 o 
   7   7   2        6.66        5.44      2.16 o 
   8   7   2       37.00       40.68      3.37 o 
   9   7   2       18.63       30.68      3.37 o 
  -9   8   2        2.19        2.63      2.62 o 
  -8   8   2       14.68       15.06      2.85 o 
  -7   8   2       64.86       59.47      4.58 o 
  -6   8   2      148.30      144.28      4.75 o 
  -5   8   2       76.34       74.19      3.82 o 
  -4   8   2        1.77        1.55      1.11 o 
  -3   8   2      414.27      403.29      7.40 o 
  -2   8   2       40.52       39.13      1.44 o 
  -1   8   2        0.00        0.00      1.07 o 
   0   8   2      136.78      143.92      3.74 o 
   1   8   2      345.77      357.83      7.26 o 
   2   8   2      681.79      702.87     22.22 o 
   3   8   2       83.52       76.67      2.70 o 
   4   8   2      260.77      235.31      5.69 o 
   5   8   2      205.75      166.26      5.25 o 
   6   8   2       90.87      105.14      5.01 o 
   7   8   2       29.69       30.29      2.96 o 
   8   8   2        0.87        0.00      2.12 o 
  -9   9   2       55.09       62.86      9.47 o 
  -8   9   2       65.88       67.40      4.84 o 
  -7   9   2        8.34        6.81      2.32 o 
  -6   9   2      106.35       86.54      6.45 o 
  -5   9   2       77.86       67.97      3.60 o 
  -4   9   2      120.94      113.98      3.97 o 
  -3   9   2      168.97      179.97      3.64 o 
  -2   9   2      484.69      521.78     10.28 o 
  -1   9   2      276.49      309.16      7.08 o 
   0   9   2        0.10        0.00      0.98 o 
   1   9   2      257.70      272.30      7.38 o 
   2   9   2        6.13        4.36      1.60 o 
   3   9   2      360.28      369.27     10.94 o 
   4   9   2       77.84       65.25      3.03 o 
   5   9   2      312.91      285.17      9.24 o 
   6   9   2      206.55      187.94      7.23 o 
   7   9   2        0.40        1.06      2.90 o 
   8   9   2       75.41       87.90      5.42 o 
  -8  10   2       24.41       20.39      4.25 o 
  -7  10   2        0.39        0.00      2.91 o 
  -6  10   2       12.56        7.31      2.11 o 
  -5  10   2        6.71       14.68      3.58 o 
  -4  10   2        3.22        0.00      1.42 o 
  -3  10   2      538.88      537.85     11.76 o 
  -2  10   2      528.87      520.93     10.40 o 
  -1  10   2       40.97       39.28      1.81 o 
   0  10   2      695.36      701.19     20.55 o 
   1  10   2      130.91      128.31      3.54 o 
   2  10   2      260.20      238.59      7.72 o 
   3  10   2        3.65        0.90      1.85 o 
   4  10   2      189.81      168.78      8.07 o 
   5  10   2       13.73       11.05      2.53 o 
   6  10   2        0.69        3.76      2.33 o 
   7  10   2       23.28       21.88      3.26 o 
  -7  11   2        0.14        2.74      3.50 o 
  -6  11   2       43.32       46.00      4.60 o 
  -5  11   2        5.04        8.40      4.66 o 
  -4  11   2        0.02        0.00      1.61 o 
  -3  11   2       67.23       61.25      2.68 o 
  -2  11   2      173.77      170.58      4.23 o 
  -1  11   2      631.25      622.29     12.64 o 
   0  11   2      599.61      612.56     20.85 o 
   1  11   2     1199.26     1205.45     27.92 o 
   2  11   2       45.56       35.30      2.78 o 
   3  11   2      174.76      158.66      5.24 o 
   4  11   2      106.58      101.33      4.96 o 
   5  11   2       47.06       44.06      5.41 o 
   6  11   2       11.58        7.39      2.58 o 
  -6  12   2       14.62       19.40      5.15 o 
  -5  12   2       19.24       19.59      4.33 o 
  -4  12   2        5.13        2.19      2.34 o 
  -3  12   2       20.15       14.79      2.51 o 
  -2  12   2      138.82      136.09      4.63 o 
  -1  12   2      176.23      187.32      5.09 o 
   0  12   2      111.75      120.86      4.06 o 
   1  12   2        0.01        0.00      1.79 o 
   2  12   2      193.95      154.85      6.85 o 
   3  12   2      150.32      121.54      6.21 o 
   4  12   2       35.31       34.82      3.24 o 
   5  12   2       75.92       85.30      4.84 o 
  -5  13   2        0.85        0.00      2.42 o 
  -4  13   2        5.05        0.00      3.66 o 
  -3  13   2        8.29       12.58      3.59 o 
  -2  13   2        2.40        0.16      2.90 o 
  -1  13   2       28.70       26.01      6.19 o 
   0  13   2       22.77       17.35      3.15 o 
   1  13   2       40.35       42.80      3.21 o 
   2  13   2       35.10       41.16      3.29 o 
   3  13   2       75.25       82.97      4.56 o 
   4  13   2       17.62       23.50      3.04 o 
  -3  14   2       13.43        6.69      5.46 o 
  -2  14   2       28.32       25.50      6.56 o 
  -1  14   2        9.92        4.86      4.86 o 
   0  14   2        4.74        1.75      2.51 o 
   1  14   2        3.87        0.93      2.14 o 
   2  14   2       53.76       59.18      5.14 o 
 -11   1   3        0.56        0.05      2.06 o 
 -10   1   3        6.77        7.72      1.96 o 
  -9   1   3        1.47        0.67      1.59 o 
  -8   1   3        7.06       11.47      1.73 o 
  -7   1   3        0.43        1.10      1.40 o 
  -6   1   3        8.94        2.48      1.18 o 
  -5   1   3      638.40      633.63      9.99 o 
  -4   1   3       30.00       36.99      1.53 o 
  -3   1   3     5841.20     5525.69     68.32 o 
  -2   1   3    20934.38    19169.43    246.54 o 
  -1   1   3      134.05      140.81      2.63 o 
   0   1   3     6351.48     6051.51     81.24 o 
   1   1   3     2314.14     2090.23     28.25 o 
   2   1   3       86.35       89.85      1.73 o 
   3   1   3       55.91       45.89      1.20 o 
   4   1   3       50.17       43.79      1.43 o 
   5   1   3      118.23      127.44      2.82 o 
   6   1   3       60.13       63.55      2.18 o 
   7   1   3        6.39        7.92      1.37 o 
   8   1   3       38.00       36.98      2.09 o 
   9   1   3      120.62      131.92      4.02 o 
  10   1   3       16.64       18.92      2.27 o 
 -11   2   3        0.14        0.00      2.04 o 
 -10   2   3        1.64        1.99      1.90 o 
  -9   2   3        5.47        4.91      1.67 o 
  -8   2   3      629.26      652.31     13.21 o 
  -7   2   3      518.47      542.28     11.01 o 
  -6   2   3       71.17       64.14      2.04 o 
  -5   2   3       42.71       43.06      1.39 o 
  -4   2   3     2213.41     2057.30     28.51 o 
  -3   2   3     3112.91     2937.53     37.91 o 
  -2   2   3      524.82      483.35      6.77 o 
  -1   2   3      472.51      402.58      5.99 o 
   0   2   3      982.80      960.40     13.14 o 
   1   2   3     1487.15     1277.93     16.69 o 
   2   2   3     1334.34     1369.88     17.20 o 
   3   2   3      396.49      401.31      5.89 o 
   4   2   3       31.89       28.75      1.16 o 
   5   2   3       51.57       65.18      1.91 o 
   6   2   3      794.12      756.75     12.84 o 
   7   2   3      126.70      126.38      3.36 o 
   8   2   3       15.31       14.94      1.70 o 
   9   2   3        4.85        4.25      1.90 o 
  10   2   3      129.43      133.55      5.51 o 
 -11   3   3        0.27        2.34      2.11 o 
 -10   3   3       84.28       81.17      3.56 o 
  -9   3   3        6.96        7.02      1.86 o 
  -8   3   3      187.12      174.46      4.27 o 
  -7   3   3      541.13      506.00      8.88 o 
  -6   3   3     1319.81     1360.28     22.06 o 
  -5   3   3      148.19      150.20      2.73 o 
  -4   3   3     1152.89     1163.49     17.61 o 
  -3   3   3     3601.26     3726.29     52.60 o 
  -2   3   3      150.33      152.66      2.72 o 
  -1   3   3     3304.86     3462.87     54.49 o 
   0   3   3     2207.41     2203.26     29.84 o 
   1   3   3       37.16       26.42      0.79 o 
   2   3   3        0.01        0.00      0.58 o 
   3   3   3      472.75      442.64      6.71 o 
   4   3   3       76.65       59.18      2.22 o 
   5   3   3        6.10        3.03      0.88 o 
   6   3   3      264.58      241.37      4.59 o 
   7   3   3      189.61      193.74      4.35 o 
   8   3   3      103.29      103.68      3.22 o 
   9   3   3       17.04       16.42      2.18 o 
  10   3   3       24.02       39.94      3.11 o 
 -11   4   3        0.00        0.00      2.44 o 
 -10   4   3       13.35       14.95      2.15 o 
  -9   4   3      145.14      149.67      4.59 o 
  -8   4   3       12.28       10.48      1.37 o 
  -7   4   3      710.83      684.61     12.51 o 
  -6   4   3       68.40       72.02      2.69 o 
  -5   4   3      147.76      157.87      3.73 o 
  -4   4   3      707.88      730.72     22.02 o 
  -3   4   3      852.29      938.50     14.17 o 
  -2   4   3      289.25      284.38      4.38 o 
  -1   4   3        1.09        0.55      0.68 o 
   0   4   3     1021.63     1234.05     18.75 o 
   1   4   3     1956.09     2108.47     28.67 o 
   2   4   3       75.06       76.70      1.86 o 
   3   4   3     2882.12     3015.27     55.27 o 
   4   4   3       15.56       16.44      0.86 o 
   5   4   3      179.05      177.74      3.27 o 
   6   4   3      218.32      227.53      4.37 o 
   7   4   3        7.35        5.63      1.37 o 
   8   4   3        2.72        4.96      1.71 o 
   9   4   3        0.12        0.00      1.86 o 
 -10   5   3        0.27        2.59      2.35 o 
  -9   5   3       95.72      104.51      4.60 o 
  -8   5   3       29.45       35.33      2.59 o 
  -7   5   3      238.97      232.97      7.18 o 
  -6   5   3       68.32       70.84      2.75 o 
  -5   5   3      238.47      237.82      5.16 o 
  -4   5   3      463.18      484.05      9.39 o 
  -3   5   3      254.41      269.75      4.80 o 
  -2   5   3      232.67      230.81      4.15 o 
  -1   5   3      353.55      386.37     10.49 o 
   0   5   3        3.13        4.50      0.80 o 
   1   5   3        1.18        2.05      0.58 o 
   2   5   3     1686.07     1885.59     32.34 o 
   3   5   3      133.15      150.33      3.37 o 
   4   5   3       41.57       41.56      1.72 o 
   5   5   3      107.81      115.56      2.88 o 
   6   5   3      936.64      909.55     15.26 o 
   7   5   3      313.29      318.99      8.14 o 
   8   5   3       16.25       16.92      2.22 o 
   9   5   3       18.74       16.79      2.45 o 
 -10   6   3       92.07       95.49      5.64 o 
  -9   6   3       40.09       38.23      3.72 o 
  -8   6   3        0.94        0.49      1.95 o 
  -7   6   3       51.48       48.44      2.90 o 
  -6   6   3      453.94      456.71     10.13 o 
  -5   6   3        4.66        4.79      1.02 o 
  -4   6   3       53.29       53.15      1.84 o 
  -3   6   3      254.28      267.85      5.67 o 
  -2   6   3      930.37     1047.94     16.96 o 
  -1   6   3      249.40      223.59      4.15 o 
   0   6   3      271.99      343.05     10.43 o 
   1   6   3     1637.93     1897.89     33.14 o 
   2   6   3     1324.04     1342.71     23.32 o 
   3   6   3      208.55      210.48      4.86 o 
   4   6   3        2.51        0.48      1.10 o 
   5   6   3      392.39      419.91      7.61 o 
   6   6   3        8.32        5.38      1.50 o 
   7   6   3       59.87       61.67      2.83 o 
   8   6   3       11.83       14.81      2.96 o 
   9   6   3       16.26       15.20      2.75 o 
 -10   7   3        0.00        1.77      2.85 o 
  -9   7   3        1.49        0.76      2.44 o 
  -8   7   3        0.42        2.15      2.41 o 
  -7   7   3       94.11       89.50      3.95 o 
  -6   7   3       82.24       85.77      3.56 o 
  -5   7   3      166.36      156.24      3.98 o 
  -4   7   3      151.31      151.22      3.75 o 
  -3   7   3     1073.99     1078.07     17.51 o 
  -2   7   3      215.43      239.02      4.71 o 
  -1   7   3      190.47      232.89      5.41 o 
   0   7   3      972.34     1108.39     27.77 o 
   1   7   3       70.71       74.92      2.32 o 
   2   7   3      298.44      297.64      7.69 o 
   3   7   3      506.18      545.72     11.81 o 
   4   7   3      166.16      157.61      4.40 o 
   5   7   3       22.04       22.31      3.23 o 
   6   7   3      333.43      300.59      8.45 o 
   7   7   3      128.81      123.29      5.18 o 
   8   7   3        7.23        8.46      2.48 o 
   9   7   3      153.07      197.79      8.61 o 
  -9   8   3        4.11        4.87      2.73 o 
  -8   8   3       43.69       41.02      3.57 o 
  -7   8   3        0.12        0.00      2.09 o 
  -6   8   3        7.62        8.73      1.81 o 
  -5   8   3      117.81      119.33      4.11 o 
  -4   8   3       32.99       26.72      1.57 o 
  -3   8   3        9.89        8.34      0.88 o 
  -2   8   3      122.48      154.33      3.71 o 
  -1   8   3      308.38      377.27      7.10 o 
   0   8   3      144.96      162.25      6.62 o 
   1   8   3       88.18      101.20      2.78 o 
   2   8   3      301.33      326.29      9.76 o 
   3   8   3      200.61      200.62      6.48 o 
   4   8   3      234.04      264.03      7.34 o 
   5   8   3       91.34       89.34      3.50 o 
   6   8   3       17.53       21.25      2.87 o 
   7   8   3        9.88       12.10      2.47 o 
   8   8   3       13.19       22.14      3.06 o 
  -9   9   3        0.19        0.00      3.62 o 
  -8   9   3        2.04        2.75      3.34 o 
  -7   9   3        0.00        0.00      1.95 o 
  -6   9   3       39.14       37.86      2.91 o 
  -5   9   3        5.70        4.48      1.47 o 
  -4   9   3      351.70      330.73      7.77 o 
  -3   9   3      182.33      161.98      3.59 o 
  -2   9   3      130.64      136.60      3.55 o 
  -1   9   3      402.18      440.62      9.75 o 
   0   9   3       63.05       62.40      2.12 o 
   1   9   3       38.86       37.80      1.80 o 
   2   9   3      120.91       99.22      4.32 o 
   3   9   3      129.51      119.21      4.91 o 
   4   9   3      184.87      157.45      5.17 o 
   5   9   3       11.10       14.86      2.44 o 
   6   9   3       25.02       23.94      3.98 o 
   7   9   3        2.16        0.24      2.73 o 
   8   9   3        2.17        3.11      2.47 o 
  -8  10   3        0.03        3.67      3.07 o 
  -7  10   3        0.00        0.00      2.64 o 
  -6  10   3       27.03       28.50      3.28 o 
  -5  10   3       85.26       79.66      3.65 o 
  -4  10   3       86.24       74.91      3.24 o 
  -3  10   3      201.03      189.69      4.56 o 
  -2  10   3      509.90      503.69     10.99 o 
  -1  10   3      441.81      469.52     10.30 o 
   0  10   3      365.92      381.96     14.58 o 
   1  10   3      381.36      387.43     13.11 o 
   2  10   3       32.53       32.83      2.76 o 
   3  10   3      154.21      139.36     10.13 o 
   4  10   3       28.99       21.12      3.38 o 
   5  10   3       12.21       10.44      2.49 o 
   6  10   3       64.16       65.50      6.57 o 
   7  10   3       29.84       26.49      3.43 o 
  -7  11   3       22.99       24.20      3.43 o 
  -6  11   3       10.28       10.59      2.96 o 
  -5  11   3       27.93       24.45      3.13 o 
  -4  11   3       45.35       48.91      3.59 o 
  -3  11   3        0.46        0.00      1.86 o 
  -2  11   3      127.88      125.43      3.46 o 
  -1  11   3       52.34       55.37      2.37 o 
   0  11   3      188.65      188.19      6.52 o 
   1  11   3      234.36      245.25      9.96 o 
   2  11   3      151.75      172.15     12.42 o 
   3  11   3       53.66       57.33      3.56 o 
   4  11   3        5.04        0.37      2.43 o 
   5  11   3        5.89        6.61      2.42 o 
   6  11   3        8.01        6.57      5.15 o 
  -6  12   3       27.61       33.85      3.70 o 
  -5  12   3        2.25        1.11      2.40 o 
  -4  12   3      128.28      107.40      5.38 o 
  -3  12   3       72.97       69.23      6.02 o 
  -2  12   3       17.34       14.73      2.59 o 
  -1  12   3      150.52      142.56      6.45 o 
   0  12   3       79.87       80.31      4.43 o 
   1  12   3        0.63        1.87      1.96 o 
   2  12   3       70.47       72.03      4.31 o 
   3  12   3       90.84       77.41      6.36 o 
   4  12   3        2.65        3.70      2.22 o 
   5  12   3        4.15        2.47      2.52 o 
  -5  13   3        0.55        1.14      7.04 o 
  -4  13   3        1.98        9.32     12.14 o 
  -3  13   3        3.90        2.87      3.34 o 
  -2  13   3        2.31        0.00      2.91 o 
  -1  13   3       43.43       43.70      4.25 o 
   0  13   3        7.69        9.66      2.38 o 
   1  13   3      127.71      119.55      5.36 o 
   2  13   3       37.53       41.48      5.71 o 
   3  13   3        0.03        0.59      2.44 o 
   4  13   3       12.54       16.67      2.81 o 
  -3  14   3       11.16       10.60      3.94 o 
  -2  14   3       43.54       35.94      7.04 o 
  -1  14   3       65.41       67.26      8.01 o 
   0  14   3        2.84        2.64      2.23 o 
   1  14   3        0.09        0.00      2.45 o 
 -11   0   4       15.56       17.49      3.12 o 
 -10   0   4       11.70       14.30      2.51 o 
  -9   0   4      282.16      234.55     11.78 o 
  -8   0   4        6.12        3.54      2.73 o 
  -7   0   4       92.83       98.01      3.86 o 
  -6   0   4      728.49      718.33     15.67 o 
  -5   0   4       80.62       74.22      3.06 o 
  -4   0   4      949.24      903.42     15.76 o 
  -3   0   4     1141.44     1115.19     27.88 o 
  -2   0   4      186.10      174.66      4.17 o 
  -1   0   4    25868.43    23382.04    521.79 o 
   0   0   4      343.18      334.55      6.59 o 
   1   0   4      347.77      325.57     14.40 o 
   2   0   4      586.24      515.71     11.80 o 
   3   0   4     1886.91     1845.35     42.04 o 
   4   0   4     1075.07     1094.19     25.28 o 
   5   0   4     1375.55     1453.60     33.48 o 
   6   0   4       15.41       23.94      3.72 o 
   7   0   4      140.81      149.44      5.50 o 
   8   0   4       13.72        8.91      2.20 o 
   9   0   4        0.26        0.00      2.19 o 
  10   0   4        6.49        5.06      2.64 o 
 -11   1   4       74.74       79.04      3.49 o 
 -10   1   4       92.28       90.29      3.18 o 
  -9   1   4       51.77       58.45      3.93 o 
  -8   1   4       96.16       93.51      3.17 o 
  -7   1   4      232.00      211.86      4.48 o 
  -6   1   4        0.18        0.00      1.00 o 
  -5   1   4       79.55       96.62      3.66 o 
  -4   1   4     1348.50     1280.95     16.20 o 
  -3   1   4      148.83      152.85      2.37 o 
  -2   1   4    17089.68    15511.10    230.74 o 
  -1   1   4    15632.20    14305.22    212.58 o 
   0   1   4     1468.78     1309.77     17.89 o 
   1   1   4     1233.63     1119.11     15.70 o 
   2   1   4       97.18       87.67      1.81 o 
   3   1   4     1976.01     2055.68     32.94 o 
   4   1   4        1.30        0.00      0.85 o 
   5   1   4      235.92      231.38      4.98 o 
   6   1   4       89.07       85.66      2.60 o 
   7   1   4       63.50       69.48      2.51 o 
   8   1   4        0.23        0.00      1.42 o 
   9   1   4        0.36        2.27      1.59 o 
  10   1   4       10.27       14.80      2.35 o 
 -11   2   4        9.18        6.82      2.08 o 
 -10   2   4        5.01        6.33      2.05 o 
  -9   2   4        0.02        0.00      1.52 o 
  -8   2   4       79.57       89.90      3.08 o 
  -7   2   4       53.50       46.28      1.93 o 
  -6   2   4      325.06      291.08      6.68 o 
  -5   2   4      679.96      607.13     10.20 o 
  -4   2   4       93.65       87.22      2.00 o 
  -3   2   4      770.03      768.49      9.83 o 
  -2   2   4      128.26      133.31      2.21 o 
  -1   2   4      157.49      154.57      2.61 o 
   0   2   4      238.13      215.76      3.30 o 
   1   2   4      329.42      336.95      4.74 o 
   2   2   4      618.39      693.69     11.46 o 
   3   2   4      576.62      623.28     10.38 o 
   4   2   4      355.34      374.73      7.10 o 
   5   2   4        3.06        5.80      1.00 o 
   6   2   4      345.64      359.78      6.72 o 
   7   2   4      314.37      319.68      8.08 o 
   8   2   4        2.42        5.11      1.75 o 
   9   2   4        9.50        6.82      1.75 o 
  10   2   4        3.36        5.50      2.25 o 
 -11   3   4       58.93       61.53      3.27 o 
 -10   3   4       12.50       11.46      2.20 o 
  -9   3   4       22.27       20.12      2.22 o 
  -8   3   4       13.02       16.69      1.62 o 
  -7   3   4      546.14      505.38     12.56 o 
  -6   3   4       58.50       51.92      2.38 o 
  -5   3   4      223.26      233.22      4.31 o 
  -4   3   4     2822.98     2802.05     44.53 o 
  -3   3   4      421.14      483.91      6.60 o 
  -2   3   4      952.53      959.42     24.55 o 
  -1   3   4     2102.20     2166.74     32.56 o 
   0   3   4      249.58      298.24      4.22 o 
   1   3   4     1950.00     1786.36     27.18 o 
   2   3   4       35.70       27.92      1.00 o 
   3   3   4      355.35      379.70      6.23 o 
   4   3   4        2.78        1.31      0.87 o 
   5   3   4      996.90     1003.95     15.64 o 
   6   3   4       90.42       93.71      3.66 o 
   7   3   4        2.36        1.01      1.31 o 
   8   3   4      350.66      383.01      7.48 o 
   9   3   4        0.89        1.10      1.72 o 
 -11   4   4       25.22       33.75      3.04 o 
 -10   4   4       11.11       13.26      2.59 o 
  -9   4   4      165.22      168.03      4.97 o 
  -8   4   4        3.81        0.12      1.64 o 
  -7   4   4       32.20       25.81      2.01 o 
  -6   4   4       39.00       38.46      2.35 o 
  -5   4   4      998.38      962.50     16.85 o 
  -4   4   4        7.35        6.71      0.95 o 
  -3   4   4       14.76       20.14      1.07 o 
  -2   4   4      310.29      326.36      5.31 o 
  -1   4   4      725.19      789.88     14.21 o 
   0   4   4        6.91       14.68      0.76 o 
   1   4   4      211.30      178.49      3.06 o 
   2   4   4      153.27      189.88      3.40 o 
   3   4   4      235.92      253.16      4.34 o 
   4   4   4       33.06       36.91      1.32 o 
   5   4   4        3.47        2.45      1.42 o 
   6   4   4      105.13      107.11      2.91 o 
   7   4   4        2.33        0.54      1.65 o 
   8   4   4       32.76       36.55      2.71 o 
   9   4   4      135.47      133.27      4.97 o 
 -10   5   4       13.24       13.37      3.29 o 
  -9   5   4        8.67       18.13      3.07 o 
  -8   5   4      197.51      199.55      6.38 o 
  -7   5   4      271.60      258.65      7.39 o 
  -6   5   4       29.47       27.59      3.12 o 
  -5   5   4      240.38      240.23      4.88 o 
  -4   5   4     1158.05     1244.84     21.52 o 
  -3   5   4       18.89       18.68      0.83 o 
  -2   5   4       42.50       56.90      1.66 o 
  -1   5   4       31.62       24.10      0.84 o 
   0   5   4       67.69      100.11      2.26 o 
   1   5   4     1522.63     1642.34     24.84 o 
   2   5   4      131.46      138.60      3.31 o 
   3   5   4        1.77        0.45      0.88 o 
   4   5   4      359.72      383.89      7.42 o 
   5   5   4       18.04       21.60      1.56 o 
   6   5   4       34.38       33.31      2.00 o 
   7   5   4      148.25      140.09      5.58 o 
   8   5   4       27.92       25.49      2.48 o 
   9   5   4       22.01       19.08      2.46 o 
 -10   6   4        0.68        0.00      2.47 o 
  -9   6   4       13.63       13.76      2.48 o 
  -8   6   4      190.78      189.08      6.28 o 
  -7   6   4      106.98       93.96      3.96 o 
  -6   6   4      205.35      203.93      4.91 o 
  -5   6   4       23.12       26.84      1.49 o 
  -4   6   4       88.15       96.94      2.58 o 
  -3   6   4      297.92      335.49      5.85 o 
  -2   6   4      476.09      539.40     18.39 o 
  -1   6   4       84.94      100.22      2.23 o 
   0   6   4       40.83       47.70      1.66 o 
   1   6   4     1224.40     1291.79     19.69 o 
   2   6   4      468.21      525.80     10.39 o 
   3   6   4       67.13       73.49      2.60 o 
   4   6   4       29.02       27.17      1.71 o 
   5   6   4        1.44        2.22      1.27 o 
   6   6   4       75.37       67.67      2.73 o 
   7   6   4       90.61       87.15      4.26 o 
   8   6   4       40.55       38.48      3.35 o 
   9   6   4        0.61        0.00      2.56 o 
 -10   7   4        0.92        2.54      3.14 o 
  -9   7   4       17.41       20.53      3.22 o 
  -8   7   4       69.35       56.58      3.08 o 
  -7   7   4        2.04        0.00      3.07 o 
  -6   7   4       38.86       37.21      2.26 o 
  -5   7   4       31.81       38.93      1.77 o 
  -4   7   4       42.98       43.55      2.03 o 
  -3   7   4        7.25        6.51      1.51 o 
  -2   7   4        1.28        1.26      1.25 o 
  -1   7   4      100.72      104.06      2.48 o 
   0   7   4        2.96        5.39      0.99 o 
   1   7   4       62.65       87.14      2.64 o 
   2   7   4        5.25        4.47      1.44 o 
   3   7   4      125.14      118.64      3.98 o 
   4   7   4       25.07       26.66      2.21 o 
   5   7   4      164.49      159.58      5.27 o 
   6   7   4       34.61       29.30      2.78 o 
   7   7   4       91.98       94.00      4.68 o 
   8   7   4       33.40       29.46      3.19 o 
  -9   8   4       14.85       25.78      3.77 o 
  -8   8   4       33.66       30.44      2.96 o 
  -7   8   4       74.16       63.84      3.07 o 
  -6   8   4       36.24       30.90      2.10 o 
  -5   8   4        2.21        1.15      1.28 o 
  -4   8   4        7.19        9.12      1.29 o 
  -3   8   4      234.91      238.10      5.15 o 
  -2   8   4       78.39       79.37      2.13 o 
  -1   8   4      225.11      232.36      5.01 o 
   0   8   4       36.48       41.92      2.28 o 
   1   8   4      138.97      136.51      5.20 o 
   2   8   4      261.33      234.49      7.67 o 
   3   8   4       28.74       31.77      2.64 o 
   4   8   4       61.22       60.81      3.23 o 
   5   8   4      420.75      381.12      9.19 o 
   6   8   4       91.58       80.74      8.76 o 
   7   8   4        3.96        0.31      2.20 o 
   8   8   4       29.78       34.28      3.42 o 
  -9   9   4      106.30      121.00      7.40 o 
  -8   9   4        4.19        5.98      2.84 o 
  -7   9   4        2.87        5.15      2.99 o 
  -6   9   4       49.08       52.56      3.33 o 
  -5   9   4       93.90       84.08      3.13 o 
  -4   9   4      341.98      329.13      7.78 o 
  -3   9   4      163.77      160.06      3.88 o 
  -2   9   4      367.04      398.65      7.49 o 
  -1   9   4      197.35      201.23      8.41 o 
   0   9   4       41.85       47.13      2.21 o 
   1   9   4       27.38       26.69      1.62 o 
   2   9   4      202.67      189.76      6.68 o 
   3   9   4      273.76      267.02     12.40 o 
   4   9   4       42.47       36.72      3.10 o 
   5   9   4        5.61        0.60      2.77 o 
   6   9   4        1.76        0.48      2.08 o 
   7   9   4        0.84        2.69      3.50 o 
  -8  10   4        0.07        3.83      2.99 o 
  -7  10   4       16.20       17.16      3.18 o 
  -6  10   4      159.00      144.82      7.93 o 
  -5  10   4       87.46       89.15      4.12 o 
  -4  10   4       10.76       11.53      2.21 o 
  -3  10   4       19.63       18.03      1.47 o 
  -2  10   4     1052.82      998.43     20.87 o 
  -1  10   4      152.71      147.78      4.09 o 
   0  10   4       56.83       63.34      3.23 o 
   1  10   4       24.88       28.57      2.85 o 
   2  10   4      478.63      463.68     13.93 o 
   3  10   4        0.73        0.00      2.97 o 
   4  10   4       22.07       19.03      3.76 o 
   5  10   4       24.11       21.25      2.85 o 
   6  10   4        0.99        0.12      2.41 o 
  -7  11   4       17.55       24.54      3.39 o 
  -6  11   4       14.50       15.62      3.06 o 
  -5  11   4        9.82        9.31      2.64 o 
  -4  11   4       52.68       51.40      3.60 o 
  -3  11   4       20.86       19.50      2.24 o 
  -2  11   4      117.47      113.04      4.78 o 
  -1  11   4      173.50      177.87      6.69 o 
   0  11   4     1016.84     1034.91     37.85 o 
   1  11   4      587.23      564.77     29.81 o 
   2  11   4       22.96       25.15      5.18 o 
   3  11   4      170.33      165.91      6.85 o 
   4  11   4       42.14       35.64      3.38 o 
   5  11   4        0.39        5.99      2.55 o 
   6  11   4       21.14       28.53      3.52 o 
  -6  12   4        1.32        1.37      2.59 o 
  -5  12   4       16.53       11.08      2.70 o 
  -4  12   4        4.19        0.00      3.21 o 
  -3  12   4       15.95       11.20      2.73 o 
  -2  12   4       82.12       83.82      4.65 o 
  -1  12   4      104.30       91.57      4.78 o 
   0  12   4      106.28      112.33      5.32 o 
   1  12   4       18.51       21.81      2.64 o 
   2  12   4        0.00        0.49      2.08 o 
   3  12   4       54.32       75.78      5.56 o 
   4  12   4        9.54        4.85      2.47 o 
   5  12   4        4.80       11.01      2.79 o 
  -5  13   4        0.72        0.00      3.76 o 
  -4  13   4        1.10        2.35      3.56 o 
  -3  13   4        7.25        0.00      3.09 o 
  -2  13   4       44.21       46.31      7.89 o 
  -1  13   4       82.01       94.83      6.27 o 
   0  13   4        2.11        0.87      2.13 o 
   1  13   4        0.03        0.00      2.51 o 
   2  13   4       12.91       13.11      3.27 o 
   3  13   4       22.15       29.04      5.58 o 
  -2  14   4        5.79        4.13      5.34 o 
  -1  14   4       10.83        7.24      3.21 o 
   0  14   4        0.45        1.02      2.30 o 
   1  14   4        4.17        2.49      3.40 o 
 -11   1   5       50.57       54.31      3.07 o 
 -10   1   5       85.75       86.17      3.18 o 
  -9   1   5       10.28        6.06      1.51 o 
  -8   1   5       15.98       12.35      1.78 o 
  -7   1   5       16.62       21.91      1.54 o 
  -6   1   5       51.17       46.93      1.84 o 
  -5   1   5      832.53      848.65     14.04 o 
  -4   1   5        0.06        0.00      0.81 o 
  -3   1   5       50.55       47.34      1.25 o 
  -2   1   5     3329.65     3118.65     46.74 o 
  -1   1   5     2945.73     2978.63     44.66 o 
   0   1   5     1764.49     1695.05     27.07 o 
   1   1   5     1721.39     1659.35     21.68 o 
   2   1   5     1418.81     1429.93     20.62 o 
   3   1   5     1095.07     1106.72     19.43 o 
   4   1   5      374.18      415.24      7.36 o 
   5   1   5       59.31       55.54      1.99 o 
   6   1   5       89.84       84.52      2.64 o 
   7   1   5      192.95      186.69      4.36 o 
   8   1   5        5.97        4.67      1.55 o 
   9   1   5       85.82       82.37      3.13 o 
 -11   2   5       17.49       17.26      2.66 o 
 -10   2   5       90.30       90.80      3.63 o 
  -9   2   5        0.00        0.00      1.33 o 
  -8   2   5       92.03       99.04      3.03 o 
  -7   2   5      382.14      360.31      6.34 o 
  -6   2   5      206.28      183.38      4.18 o 
  -5   2   5     1411.37     1339.56     23.14 o 
  -4   2   5     1461.11     1442.57     23.21 o 
  -3   2   5      807.66      801.20     14.20 o 
  -2   2   5      261.65      246.56      4.20 o 
  -1   2   5     1776.88     1701.87     25.63 o 
   0   2   5     1630.09     1621.27     22.38 o 
   1   2   5       29.43       32.60      1.33 o 
   2   2   5      966.55     1023.99     15.76 o 
   3   2   5      633.04      654.12     11.05 o 
   4   2   5        1.34        0.00      0.95 o 
   5   2   5       14.29       14.18      1.28 o 
   6   2   5      212.46      214.77      4.59 o 
   7   2   5       83.25       85.17      3.09 o 
   8   2   5        1.81        1.36      1.48 o 
   9   2   5        2.13        0.00      1.78 o 
 -11   3   5        0.84        1.97      1.98 o 
 -10   3   5       23.72       22.21      2.28 o 
  -9   3   5        4.96        5.05      1.76 o 
  -8   3   5       40.71       41.16      2.03 o 
  -7   3   5      738.21      738.32     13.48 o 
  -6   3   5      510.27      515.81      9.49 o 
  -5   3   5       77.61       81.31      2.28 o 
  -4   3   5        0.17        0.00      0.66 o 
  -3   3   5        0.46        0.04      0.57 o 
  -2   3   5       58.47       48.02      1.37 o 
  -1   3   5      642.68      651.68      9.62 o 
   0   3   5     1268.01     1199.54     16.51 o 
   1   3   5        0.03        0.00      0.68 o 
   2   3   5      376.69      414.80      7.38 o 
   3   3   5      690.83      714.54     14.91 o 
   4   3   5       25.08       29.53      1.44 o 
   5   3   5      426.07      440.72      7.42 o 
   6   3   5      281.68      275.98      5.51 o 
   7   3   5      767.49      733.22     12.78 o 
   8   3   5        0.68        1.94      1.63 o 
   9   3   5       22.87       31.78      3.09 o 
 -11   4   5        1.07        0.00      2.29 o 
 -10   4   5       38.81       44.87      3.20 o 
  -9   4   5       22.75       22.14      3.38 o 
  -8   4   5        4.62        7.12      2.13 o 
  -7   4   5       49.59       47.21      2.97 o 
  -6   4   5       87.16       76.76      2.24 o 
  -5   4   5      764.60      725.78     12.89 o 
  -4   4   5     1903.88     1934.57     30.93 o 
  -3   4   5        0.31        0.00      0.84 o 
  -2   4   5      276.94      295.56      6.59 o 
  -1   4   5       27.68       26.35      1.10 o 
   0   4   5        0.88        0.51      0.51 o 
   1   4   5       66.08       67.27      1.72 o 
   2   4   5       44.62       40.43      1.27 o 
   3   4   5        1.46        1.65      0.75 o 
   4   4   5       34.18       37.10      1.68 o 
   5   4   5      313.82      301.20      7.52 o 
   6   4   5        3.10        3.05      1.19 o 
   7   4   5      381.39      407.44      8.99 o 
   8   4   5       51.03       48.46      2.66 o 
   9   4   5        8.66       12.81      2.24 o 
 -10   5   5       53.69       67.32      3.73 o 
  -9   5   5      731.64      728.82     16.30 o 
  -8   5   5      186.72      164.75      5.84 o 
  -7   5   5        2.07        1.64      1.70 o 
  -6   5   5       10.71        9.76      1.34 o 
  -5   5   5      497.02      517.18     10.28 o 
  -4   5   5       77.29       76.93      1.81 o 
  -3   5   5       61.81       72.38      2.06 o 
  -2   5   5      800.96      868.21     23.39 o 
  -1   5   5       15.53       19.30      1.06 o 
   0   5   5      692.57      669.54     10.47 o 
   1   5   5     1230.72     1360.13     21.93 o 
   2   5   5     1244.89     1361.50     23.63 o 
   3   5   5       55.02       46.12      1.89 o 
   4   5   5       34.39       25.93      1.70 o 
   5   5   5      336.49      316.98      9.00 o 
   6   5   5      227.91      255.83      8.63 o 
   7   5   5      104.78      109.38      3.94 o 
   8   5   5       68.47       70.29      4.67 o 
   9   5   5        5.92        4.36      2.64 o 
 -10   6   5        5.03        5.04      2.64 o 
  -9   6   5       23.72       27.24      2.98 o 
  -8   6   5       96.90       88.76      3.82 o 
  -7   6   5        0.28        3.83      1.92 o 
  -6   6   5        2.84        4.26      1.30 o 
  -5   6   5      182.74      180.90      4.27 o 
  -4   6   5     1126.55     1119.04     31.61 o 
  -3   6   5      399.33      420.38      7.74 o 
  -2   6   5      274.82      336.66      6.37 o 
  -1   6   5      437.41      443.99     13.61 o 
   0   6   5       18.72       16.01      1.05 o 
   1   6   5        8.32       13.10      1.89 o 
   2   6   5      111.88      109.26      4.06 o 
   3   6   5      867.33      900.38     17.30 o 
   4   6   5       62.17       72.70      2.66 o 
   5   6   5      184.52      197.03      4.69 o 
   6   6   5        9.70        2.85      1.51 o 
   7   6   5       81.18       80.64      4.38 o 
   8   6   5        6.48        5.10      2.49 o 
 -10   7   5       18.09       14.74      3.59 o 
  -9   7   5      133.13      141.61      7.04 o 
  -8   7   5        3.58        1.63      1.92 o 
  -7   7   5       56.66       54.76      3.14 o 
  -6   7   5        2.19        1.41      1.56 o 
  -5   7   5      830.86      807.69     17.19 o 
  -4   7   5      271.48      288.57      8.00 o 
  -3   7   5       58.55       58.05      2.32 o 
  -2   7   5        1.44        1.55      1.05 o 
  -1   7   5        2.32        2.22      0.68 o 
   0   7   5      209.67      203.94      4.27 o 
   1   7   5       96.94       98.93      2.57 o 
   2   7   5       88.62       86.98      3.63 o 
   3   7   5      192.32      191.52      5.47 o 
   4   7   5      910.47      902.72     19.47 o 
   5   7   5       49.59       51.88      2.73 o 
   6   7   5        7.83        8.02      1.94 o 
   7   7   5       23.01       23.41      2.89 o 
   8   7   5       12.38       19.52      3.01 o 
  -9   8   5       32.98       33.30      4.09 o 
  -8   8   5       12.90       11.56      3.51 o 
  -7   8   5        2.97        4.71      2.18 o 
  -6   8   5        1.31        1.22      1.59 o 
  -5   8   5       26.39       26.21      1.87 o 
  -4   8   5        3.54        3.16      0.99 o 
  -3   8   5       43.13       41.96      2.07 o 
  -2   8   5      580.91      594.11     16.03 o 
  -1   8   5       19.63       19.39      1.27 o 
   0   8   5      186.88      188.77      4.13 o 
   1   8   5        1.45        0.47      1.84 o 
   2   8   5        3.01        0.00      2.35 o 
   3   8   5       77.51       75.60      3.31 o 
   4   8   5       15.50       12.97      2.14 o 
   5   8   5      149.50      135.06      4.34 o 
   6   8   5       13.65       18.26      2.78 o 
   7   8   5        1.25        0.00      2.18 o 
  -9   9   5        0.51        0.71      3.11 o 
  -8   9   5       18.71        8.57      5.63 o 
  -7   9   5        0.53        1.67      2.56 o 
  -6   9   5        6.57        3.30      2.07 o 
  -5   9   5       48.44       47.87      3.04 o 
  -4   9   5        6.29        7.92      1.99 o 
  -3   9   5      248.13      222.06      6.56 o 
  -2   9   5       99.32       96.15      4.87 o 
  -1   9   5      184.67      199.72      5.55 o 
   0   9   5        4.83        4.32      1.46 o 
   1   9   5       60.59       53.43      2.96 o 
   2   9   5       29.95       36.95      5.10 o 
   3   9   5       25.98       21.32      4.88 o 
   4   9   5        4.35        2.33      2.22 o 
   5   9   5        0.04        1.47      2.06 o 
   6   9   5       19.30       16.31      2.58 o 
   7   9   5        0.12        0.00      2.23 o 
  -8  10   5       43.59       53.00      4.68 o 
  -7  10   5       27.55       38.35      5.15 o 
  -6  10   5        6.26        1.70      3.38 o 
  -5  10   5       43.88       43.64      3.08 o 
  -4  10   5        1.67        3.10      2.45 o 
  -3  10   5        2.37        3.85      2.03 o 
  -2  10   5      463.96      450.25     14.37 o 
  -1  10   5      275.53      283.75      7.89 o 
   0  10   5      206.02      205.02      7.01 o 
   1  10   5      208.55      205.03      8.20 o 
   2  10   5       15.71       12.84      3.48 o 
   3  10   5       27.21       27.93      2.97 o 
   4  10   5        1.00        0.00      3.89 o 
   5  10   5        8.86       10.85      2.76 o 
   6  10   5        6.88       12.93      3.36 o 
  -7  11   5       44.30       30.00      5.13 o 
  -6  11   5       86.66       89.14      9.39 o 
  -5  11   5       95.48       89.21      5.93 o 
  -4  11   5      112.68       97.12      5.43 o 
  -3  11   5       39.17       43.40      3.75 o 
  -2  11   5        0.56        8.31      2.57 o 
  -1  11   5        1.79        3.50      2.62 o 
   0  11   5       49.42       57.52      3.89 o 
   1  11   5       30.48       31.72      3.24 o 
   2  11   5      126.14      131.67      5.71 o 
   3  11   5      150.36      124.33      5.52 o 
   4  11   5        5.09        6.99      3.40 o 
   5  11   5      200.65      224.27     10.62 o 
  -6  12   5        1.01        2.99      2.79 o 
  -5  12   5        2.78        3.08      3.69 o 
  -4  12   5        1.68        4.46      5.10 o 
  -3  12   5       19.42       15.66      3.20 o 
  -2  12   5        1.41        0.00      2.80 o 
  -1  12   5       18.01       22.83      5.10 o 
   0  12   5       18.09       21.54      2.78 o 
   1  12   5       71.17       70.40      5.15 o 
   2  12   5        0.08        3.01      2.19 o 
   3  12   5        1.41        2.98      3.19 o 
   4  12   5        0.13        0.00      2.35 o 
  -4  13   5       80.20       85.09      6.59 o 
  -3  13   5      163.19      164.31     10.93 o 
  -2  13   5      125.41      128.12     16.88 o 
  -1  13   5       10.45       10.20      3.15 o 
   0  13   5       41.50       42.48      3.63 o 
   1  13   5        0.88        0.00      2.21 o 
   2  13   5       32.84       36.93      4.42 o 
   3  13   5        0.28        0.00      2.86 o 
  -1  14   5       84.43       91.65      5.31 o 
 -11   0   6        0.55        0.00      2.90 o 
 -10   0   6       40.40       41.97      3.44 o 
  -9   0   6       10.10       11.34      2.31 o 
  -8   0   6       11.45       10.28      2.05 o 
  -7   0   6       26.78       22.78      2.29 o 
  -6   0   6      614.63      591.15     21.61 o 
  -5   0   6      670.33      690.72     19.06 o 
  -4   0   6       81.50       74.03      2.98 o 
  -3   0   6      137.11      111.54      3.24 o 
  -2   0   6     2689.25     2815.67     63.59 o 
  -1   0   6    10685.42    10364.00    207.06 o 
   0   0   6     1718.41     1630.50     47.69 o 
   1   0   6        9.71       12.01      1.38 o 
   2   0   6     1172.49     1245.33     28.77 o 
   3   0   6      655.16      592.06     26.00 o 
   4   0   6      261.97      297.57     12.33 o 
   5   0   6       12.38       11.52      1.80 o 
   6   0   6       46.78       51.38      3.02 o 
   7   0   6       91.43       80.67      4.01 o 
   8   0   6      117.17      131.21      7.61 o 
   9   0   6      102.16      115.02      5.46 o 
 -11   1   6       13.48       10.70      2.18 o 
 -10   1   6      239.30      230.37      5.60 o 
  -9   1   6       33.37       33.66      2.28 o 
  -8   1   6       46.27       47.48      2.18 o 
  -7   1   6       75.81       70.00      2.56 o 
  -6   1   6        6.74        7.11      1.34 o 
  -5   1   6      394.18      385.83      7.91 o 
  -4   1   6     1858.51     1710.70     25.98 o 
  -3   1   6     2467.14     2568.43     38.65 o 
  -2   1   6        1.66        1.93      0.93 o 
  -1   1   6     4403.51     4435.20     62.81 o 
   0   1   6        1.48        7.67      0.81 o 
   1   1   6       68.63       82.30      2.72 o 
   2   1   6      232.95      260.34      5.69 o 
   3   1   6     1295.26     1330.74     23.27 o 
   4   1   6        6.24        5.75      1.17 o 
   5   1   6       19.09       20.34      1.46 o 
   6   1   6      163.21      153.92      3.72 o 
   7   1   6      246.75      229.03      5.04 o 
   8   1   6       45.99       45.05      2.36 o 
   9   1   6        3.08        4.84      1.73 o 
 -11   2   6        2.62        5.17      2.19 o 
 -10   2   6        8.72        6.44      2.15 o 
  -9   2   6       81.47       75.62      3.56 o 
  -8   2   6      220.68      206.16      5.99 o 
  -7   2   6       13.13       13.67      1.73 o 
  -6   2   6       16.40       20.36      1.95 o 
  -5   2   6      592.63      548.23     13.40 o 
  -4   2   6      330.87      339.63      6.44 o 
  -3   2   6      124.71      101.21      2.76 o 
  -2   2   6       36.73       34.34      1.49 o 
  -1   2   6        0.04        0.00      0.78 o 
   0   2   6      421.53      445.62      6.50 o 
   1   2   6       64.89       82.38      2.12 o 
   2   2   6      263.94      269.72      5.75 o 
   3   2   6       18.51       20.79      1.44 o 
   4   2   6       29.38       33.70      2.32 o 
   5   2   6      108.57      114.47      3.19 o 
   6   2   6       25.47       23.99      1.64 o 
   7   2   6        1.56        1.23      1.36 o 
   8   2   6       10.85        5.28      1.60 o 
   9   2   6       15.17       17.61      2.21 o 
 -11   3   6        3.45        2.45      2.21 o 
 -10   3   6        0.07        2.06      2.05 o 
  -9   3   6       13.76       18.69      2.35 o 
  -8   3   6       56.35       59.44      2.64 o 
  -7   3   6        1.74        0.00      1.14 o 
  -6   3   6      225.22      223.20      4.70 o 
  -5   3   6      496.42      462.24      9.24 o 
  -4   3   6      746.20      766.20     13.55 o 
  -3   3   6      805.84      777.23     14.40 o 
  -2   3   6      237.67      287.46      5.07 o 
  -1   3   6      996.28     1012.90     23.97 o 
   0   3   6      539.59      571.59      9.04 o 
   1   3   6      498.39      563.54      9.48 o 
   2   3   6      868.92      843.71     14.97 o 
   3   3   6      351.16      307.52      5.70 o 
   4   3   6      315.10      330.34      6.67 o 
   5   3   6      130.02      127.74      3.01 o 
   6   3   6      643.98      633.71     12.87 o 
   7   3   6        8.85        6.08      1.45 o 
   8   3   6       39.34       34.38      2.36 o 
   9   3   6       11.41       15.59      2.38 o 
 -11   4   6        3.52        0.00      2.37 o 
 -10   4   6       85.71       83.14      4.07 o 
  -9   4   6        3.67        0.49      2.09 o 
  -8   4   6       34.84       38.10      2.68 o 
  -7   4   6       73.39       75.98      3.54 o 
  -6   4   6       93.01       92.78      2.59 o 
  -5   4   6       99.47      108.46      2.72 o 
  -4   4   6        8.25        7.62      0.80 o 
  -3   4   6      214.75      234.21      4.68 o 
  -2   4   6     1087.00     1075.13     26.57 o 
  -1   4   6        0.30        0.22      0.67 o 
   0   4   6       32.71       40.79      1.36 o 
   1   4   6       22.41       23.30      1.16 o 
   2   4   6      311.48      276.08      5.08 o 
   3   4   6        0.84        1.26      0.82 o 
   4   4   6        1.05        3.01      0.90 o 
   5   4   6       60.11       61.41      2.36 o 
   6   4   6       13.29       10.33      1.45 o 
   7   4   6      223.36      224.28      5.50 o 
   8   4   6        4.62        3.68      1.70 o 
 -10   5   6       83.91       83.71      5.43 o 
  -9   5   6      192.11      210.35      6.51 o 
  -8   5   6      116.00       92.03      3.89 o 
  -7   5   6      196.33      194.89      5.57 o 
  -6   5   6      200.99      194.25      4.68 o 
  -5   5   6      750.09      731.29     13.00 o 
  -4   5   6       26.04       22.06      1.22 o 
  -3   5   6        2.03        1.53      0.91 o 
  -2   5   6      249.00      232.86      4.66 o 
  -1   5   6      363.75      412.67      7.66 o 
   0   5   6     1852.58     2040.56     30.70 o 
   1   5   6      497.80      543.75      9.24 o 
   2   5   6       19.69       24.41      1.31 o 
   3   5   6       71.20       84.66      2.42 o 
   4   5   6        5.46        6.11      1.04 o 
   5   5   6       48.99       41.82      1.93 o 
   6   5   6       56.63       54.43      2.49 o 
   7   5   6       16.03       14.05      1.89 o 
   8   5   6       38.67       40.29      3.19 o 
 -10   6   6       52.36       50.48      4.82 o 
  -9   6   6       52.39       58.50      3.41 o 
  -8   6   6       41.53       38.32      3.10 o 
  -7   6   6       13.09       17.86      2.08 o 
  -6   6   6       15.89       15.93      1.85 o 
  -5   6   6       31.68       30.49      1.92 o 
  -4   6   6      391.10      431.93      8.72 o 
  -3   6   6       87.46       86.82      3.83 o 
  -2   6   6        7.81        9.22      1.23 o 
  -1   6   6       59.79       78.90      2.38 o 
   0   6   6      339.54      367.99      6.48 o 
   1   6   6       31.71       34.12      1.39 o 
   2   6   6      107.40      101.11      4.41 o 
   3   6   6        1.40        4.34      0.99 o 
   4   6   6      862.47      900.67     17.58 o 
   5   6   6        6.64        3.59      1.53 o 
   6   6   6      168.47      178.82      5.20 o 
   7   6   6        1.36        0.00      1.83 o 
   8   6   6       49.78       60.00      3.91 o 
 -10   7   6        2.86        0.57      3.03 o 
  -9   7   6        0.53        0.00      3.06 o 
  -8   7   6       61.08       57.54      4.45 o 
  -7   7   6      171.93      173.98      8.29 o 
  -6   7   6      153.46      152.17      4.60 o 
  -5   7   6       12.02       15.73      1.60 o 
  -4   7   6       55.61       46.93      2.63 o 
  -3   7   6       20.07       18.78      1.21 o 
  -2   7   6      110.15      121.00      3.30 o 
  -1   7   6      140.36      149.32      5.66 o 
   0   7   6      303.18      308.07      6.03 o 
   1   7   6        7.44       12.97      1.20 o 
   2   7   6      257.23      270.72      7.01 o 
   3   7   6      246.09      243.36      7.22 o 
   4   7   6       40.40       45.10      2.85 o 
   5   7   6      216.44      211.94      7.22 o 
   6   7   6        0.10        1.06      1.77 o 
   7   7   6        8.97        7.86      2.28 o 
  -9   8   6       27.92       27.57      3.92 o 
  -8   8   6        0.75        0.52      3.27 o 
  -7   8   6      109.59       93.71      4.52 o 
  -6   8   6      570.16      566.48     14.45 o 
  -5   8   6      243.44      234.73      7.09 o 
  -4   8   6       70.52       65.16      3.31 o 
  -3   8   6       21.50       16.88      1.61 o 
  -2   8   6      251.08      256.77      7.39 o 
  -1   8   6       10.80       17.34      1.98 o 
   0   8   6      548.99      550.89     10.18 o 
   1   8   6       69.86       73.38      2.62 o 
   2   8   6      342.57      326.26      8.95 o 
   3   8   6      368.97      367.12      8.99 o 
   4   8   6      434.46      404.43      9.90 o 
   5   8   6       43.42       48.86      5.24 o 
   6   8   6        2.13        9.17      2.28 o 
   7   8   6        2.67        6.03      2.37 o 
  -9   9   6        2.71        2.76      3.26 o 
  -8   9   6        2.19        3.01      4.21 o 
  -7   9   6       49.25       51.29      3.65 o 
  -6   9   6       21.11       17.03      2.77 o 
  -5   9   6       89.29       91.74      5.57 o 
  -4   9   6        0.10        0.00      1.89 o 
  -3   9   6        7.44        6.22      1.86 o 
  -2   9   6      697.95      721.48     17.43 o 
  -1   9   6     1043.36     1027.67     31.20 o 
   0   9   6       19.01       21.30      1.98 o 
   1   9   6      110.15      111.41      3.88 o 
   2   9   6      127.23      118.57      4.99 o 
   3   9   6       12.76       13.67      2.46 o 
   4   9   6       60.72       64.10      3.36 o 
   5   9   6        7.78        4.72      2.36 o 
   6   9   6        0.07        0.00      2.23 o 
  -8  10   6       29.19       28.73      3.89 o 
  -7  10   6        0.23        0.00      2.79 o 
  -6  10   6       10.59       11.96      3.03 o 
  -5  10   6       85.28       78.81      3.94 o 
  -4  10   6      194.42      177.40      7.11 o 
  -3  10   6      142.37      148.37      5.21 o 
  -2  10   6       30.79       39.45      3.48 o 
  -1  10   6      179.16      197.75     16.63 o 
   0  10   6       31.73       35.53      2.77 o 
   1  10   6      431.80      426.66     15.80 o 
   2  10   6       72.37       60.71      4.87 o 
   3  10   6       11.62       14.94      2.68 o 
   4  10   6       54.04       61.01      4.39 o 
   5  10   6       19.58       19.59      3.08 o 
   6  10   6        0.98        7.81      2.63 o 
  -7  11   6       23.89       24.68      4.04 o 
  -6  11   6        0.20        0.00      2.65 o 
  -5  11   6        6.27        5.86      2.46 o 
  -4  11   6      164.84      169.71      7.23 o 
  -3  11   6        0.47        4.25      2.70 o 
  -2  11   6       82.98       80.45      5.66 o 
  -1  11   6        0.50        2.98      4.68 o 
   0  11   6       20.01       15.07      4.74 o 
   1  11   6       10.65       11.06      2.64 o 
   2  11   6        2.40        4.13      2.44 o 
   3  11   6        5.39        8.05      2.53 o 
   4  11   6        9.94       13.11      3.69 o 
   5  11   6        3.44        6.26      4.19 o 
  -6  12   6        9.24        9.35      3.95 o 
  -5  12   6        2.65        1.99      4.13 o 
  -4  12   6        4.57        4.18      4.74 o 
  -3  12   6       97.44       98.62      5.52 o 
  -2  12   6       43.08       38.10      3.72 o 
  -1  12   6       14.67        8.93      3.89 o 
   0  12   6        6.70        8.87      2.60 o 
   1  12   6        1.29        1.32      2.72 o 
   2  12   6        0.69        4.11      2.36 o 
   3  12   6        9.65       10.42      3.56 o 
   4  12   6        0.33        0.00      3.08 o 
  -4  13   6        0.28        2.01      3.64 o 
  -3  13   6       36.80       41.52      7.53 o 
  -2  13   6       63.72       79.82      6.15 o 
  -1  13   6        4.60        6.09      2.78 o 
   0  13   6       98.99      100.18      5.35 o 
   1  13   6       60.41       57.46      4.29 o 
   2  13   6        0.04        1.48      3.03 o 
 -11   1   7       35.67       30.55      3.06 o 
 -10   1   7        3.90        1.67      1.73 o 
  -9   1   7       89.33       88.47      3.29 o 
  -8   1   7        1.25        2.15      1.52 o 
  -7   1   7        0.04        0.00      1.36 o 
  -6   1   7       89.79       83.41      5.35 o 
  -5   1   7      363.27      346.72      6.73 o 
  -4   1   7      297.96      312.93      6.57 o 
  -3   1   7       35.59       36.44      1.90 o 
  -2   1   7      533.89      545.81     12.07 o 
  -1   1   7       38.80       35.34      1.45 o 
   0   1   7     1198.51     1206.15     26.83 o 
   1   1   7       10.02       16.33      1.35 o 
   2   1   7        6.21        8.63      1.24 o 
   3   1   7       64.31       59.08      2.48 o 
   4   1   7        0.02        0.88      1.32 o 
   5   1   7       48.64       45.53      2.41 o 
   6   1   7       79.57       82.18      2.74 o 
   7   1   7       25.74       28.54      1.95 o 
   8   1   7        0.57        0.41      1.50 o 
 -11   2   7       27.53       32.87      2.86 o 
 -10   2   7        1.53        0.00      1.96 o 
  -9   2   7        7.14        5.12      1.61 o 
  -8   2   7        2.61        5.04      1.59 o 
  -7   2   7       59.75       60.84      2.76 o 
  -6   2   7      121.81      113.04      3.69 o 
  -5   2   7      414.82      404.10      7.64 o 
  -4   2   7      162.88      147.55      3.63 o 
  -3   2   7      311.63      316.99      6.62 o 
  -2   2   7      135.47      166.46      3.88 o 
  -1   2   7      861.34      831.64     13.69 o 
   0   2   7       41.13       40.16      1.67 o 
   1   2   7      828.97      943.53     15.53 o 
   2   2   7      113.10      121.65      3.41 o 
   3   2   7       73.61       78.92      2.61 o 
   4   2   7        8.34        5.58      1.34 o 
   5   2   7       10.49        5.86      1.26 o 
   6   2   7      267.53      270.03      5.59 o 
   7   2   7       11.22        9.18      1.55 o 
   8   2   7        0.52        0.00      1.61 o 
 -11   3   7       18.04       15.70      2.74 o 
 -10   3   7       22.17       18.52      2.67 o 
  -9   3   7      224.34      225.89      6.66 o 
  -8   3   7        3.05        2.52      1.42 o 
  -7   3   7       14.99       12.83      1.55 o 
  -6   3   7       14.70       15.61      1.42 o 
  -5   3   7      488.08      483.69      8.93 o 
  -4   3   7       27.73       33.31      1.72 o 
  -3   3   7       31.99       29.84      1.60 o 
  -2   3   7      122.15      142.92      3.29 o 
  -1   3   7      104.88       93.92      2.30 o 
   0   3   7      218.72      219.72      4.17 o 
   1   3   7      127.63      144.47      4.06 o 
   2   3   7        2.84        2.31      1.05 o 
   3   3   7        5.16        4.62      1.04 o 
   4   3   7       38.30       34.47      1.93 o 
   5   3   7       93.23       92.70      2.97 o 
   6   3   7       17.19       15.58      1.59 o 
   7   3   7      150.45      162.02      4.47 o 
   8   3   7        4.13        2.93      1.78 o 
 -11   4   7        0.09        0.00      2.33 o 
 -10   4   7       95.75       93.35      4.36 o 
  -9   4   7       14.19        7.80      2.24 o 
  -8   4   7      378.85      398.39      9.67 o 
  -7   4   7        0.83        0.63      1.29 o 
  -6   4   7       95.92       95.97      5.52 o 
  -5   4   7      113.28      103.67      2.67 o 
  -4   4   7     1178.27     1171.81     20.40 o 
  -3   4   7      290.51      320.17      6.69 o 
  -2   4   7        2.68        0.47      1.36 o 
  -1   4   7      267.49      307.71      5.88 o 
   0   4   7      101.75      113.85      2.57 o 
   1   4   7      127.36      122.56      2.80 o 
   2   4   7      695.57      695.25     12.59 o 
   3   4   7       23.82       22.24      1.29 o 
   4   4   7      179.47      195.03      4.11 o 
   5   4   7      406.41      408.23      8.09 o 
   6   4   7       50.30       51.15      2.51 o 
   7   4   7        2.97        1.15      1.64 o 
   8   4   7        1.15        2.04      1.79 o 
 -10   5   7        1.13        3.49      2.38 o 
  -9   5   7      247.78      242.09      6.97 o 
  -8   5   7       32.61       36.59      2.78 o 
  -7   5   7      788.36      786.57     17.11 o 
  -6   5   7      149.85      150.24      3.82 o 
  -5   5   7      334.71      357.39      7.47 o 
  -4   5   7       93.35       95.69      3.53 o 
  -3   5   7      212.04      237.22      4.87 o 
  -2   5   7      266.61      240.79      5.30 o 
  -1   5   7     1172.78     1207.38     21.24 o 
   0   5   7      802.82      898.52     13.91 o 
   1   5   7        2.19        1.37      0.86 o 
   2   5   7       37.64       34.78      1.41 o 
   3   5   7       21.25       21.74      1.43 o 
   4   5   7      240.65      260.54      5.52 o 
   5   5   7      176.08      176.22      5.90 o 
   6   5   7        8.23        5.78      1.51 o 
   7   5   7        7.50        4.83      1.98 o 
   8   5   7        1.42        3.57      2.30 o 
 -10   6   7        0.15        2.96      2.56 o 
  -9   6   7       57.21       58.62      4.01 o 
  -8   6   7      271.18      255.07      7.04 o 
  -7   6   7        0.85        3.03      1.82 o 
  -6   6   7       13.32       11.41      2.26 o 
  -5   6   7       45.83       40.61      1.76 o 
  -4   6   7      304.10      297.26      6.42 o 
  -3   6   7      398.49      413.46      7.81 o 
  -2   6   7      134.12      119.86      3.28 o 
  -1   6   7       47.12       43.12      1.86 o 
   0   6   7        1.73        1.43      0.83 o 
   1   6   7      758.73      748.46     12.54 o 
   2   6   7      372.08      378.22      8.12 o 
   3   6   7       36.07       35.36      2.93 o 
   4   6   7      290.46      283.72      6.59 o 
   5   6   7      752.80      765.75     17.15 o 
   6   6   7      261.13      263.45      6.78 o 
   7   6   7       79.24       86.84      3.87 o 
 -10   7   7       58.14       49.51      4.82 o 
  -9   7   7        4.56        2.00      2.57 o 
  -8   7   7       19.87       12.61      2.77 o 
  -7   7   7        7.42       10.95      3.15 o 
  -6   7   7       20.33       24.21      2.58 o 
  -5   7   7       96.88      101.95      4.41 o 
  -4   7   7        0.66        0.05      1.15 o 
  -3   7   7        9.30       12.26      1.93 o 
  -2   7   7       20.17       28.56      1.70 o 
  -1   7   7       33.91       35.88      2.07 o 
   0   7   7      239.98      262.24      5.37 o 
   1   7   7      226.61      219.11      4.79 o 
   2   7   7       64.67       57.74      3.08 o 
   3   7   7      424.42      429.25     11.39 o 
   4   7   7      335.71      359.58      9.09 o 
   5   7   7       12.19       16.60      2.32 o 
   6   7   7        4.24        5.03      2.03 o 
   7   7   7       20.26       15.97      2.74 o 
  -9   8   7        6.98        4.62      3.10 o 
  -8   8   7       21.50       24.77      2.98 o 
  -7   8   7       13.54       12.50      3.01 o 
  -6   8   7      311.10      316.10      9.09 o 
  -5   8   7      171.08      157.79      5.62 o 
  -4   8   7      172.00      177.33      5.83 o 
  -3   8   7      119.52      131.67      3.73 o 
  -2   8   7       64.60       64.55      3.33 o 
  -1   8   7      131.29      117.33      4.61 o 
   0   8   7       91.46      100.69      2.83 o 
   1   8   7      527.53      579.07     13.04 o 
   2   8   7        0.07        0.00      1.76 o 
   3   8   7      171.08      162.88      5.27 o 
   4   8   7       23.84       23.43      2.52 o 
   5   8   7        7.34        9.31      2.25 o 
   6   8   7       42.77       48.35      3.42 o 
  -8   9   7        2.24        1.56      2.94 o 
  -7   9   7       15.78       23.98      3.05 o 
  -6   9   7       26.15       30.49      2.89 o 
  -5   9   7       83.35       80.14      4.02 o 
  -4   9   7      716.16      737.99     18.79 o 
  -3   9   7      510.05      499.51     21.03 o 
  -2   9   7       12.58       13.08      2.31 o 
  -1   9   7       18.62       16.43      2.57 o 
   0   9   7       14.31       12.10      1.90 o 
   1   9   7       34.22       32.78      3.79 o 
   2   9   7       55.89       61.54      4.21 o 
   3   9   7      128.26      126.70      4.69 o 
   4   9   7        2.28        0.20      2.43 o 
   5   9   7      167.86      148.25      6.24 o 
   6   9   7       13.84       15.28      4.07 o 
  -8  10   7       22.07       29.23      4.94 o 
  -7  10   7       21.75       19.17      3.45 o 
  -6  10   7        2.37        7.70      2.33 o 
  -5  10   7       62.51       61.98      3.62 o 
  -4  10   7      105.33      110.55      4.64 o 
  -3  10   7       65.70       66.16      6.21 o 
  -2  10   7      572.89      596.63     17.57 o 
  -1  10   7       19.15       15.66      2.91 o 
   0  10   7      306.09      308.78     10.64 o 
   1  10   7      346.56      338.99     11.10 o 
   2  10   7      352.01      356.16     10.22 o 
   3  10   7       44.49       43.18      3.47 o 
   4  10   7        0.18        0.55      2.61 o 
   5  10   7       18.86       18.24      3.43 o 
  -7  11   7       26.27       25.64      3.80 o 
  -6  11   7        0.81        3.63      3.49 o 
  -5  11   7      103.49       85.83      5.30 o 
  -4  11   7        7.24        4.24      2.84 o 
  -3  11   7      169.67      168.23      7.40 o 
  -2  11   7      255.02      258.44     12.27 o 
  -1  11   7       23.00       18.50      6.13 o 
   0  11   7        3.50        4.45      2.71 o 
   1  11   7       10.73       11.47      2.69 o 
   2  11   7       30.52       28.67      3.77 o 
   3  11   7        7.30        9.83      3.58 o 
   4  11   7        6.22        8.50      3.73 o 
  -5  12   7       13.20       17.97      9.83 o 
  -4  12   7        5.17        7.34      3.08 o 
  -3  12   7       80.12       81.32      5.18 o 
  -2  12   7       21.54       28.78      5.10 o 
  -1  12   7       41.32       39.01      3.97 o 
   0  12   7       17.90       18.65      3.06 o 
   1  12   7        0.36        1.65      3.05 o 
   2  12   7       33.69       35.22      4.46 o 
   3  12   7       42.80       41.80      5.95 o 
  -3  13   7       40.37       39.82      7.53 o 
  -2  13   7       24.50       27.20      6.31 o 
  -1  13   7       30.41       34.63      5.19 o 
   0  13   7        4.30        6.74      2.75 o 
   1  13   7        0.02        0.00      2.35 o 
 -11   0   8        3.70        3.35      3.84 o 
 -10   0   8        0.78        4.14      2.82 o 
  -9   0   8        0.78        0.02      4.29 o 
  -8   0   8      131.61      141.45      6.14 o 
  -7   0   8      648.36      677.16     23.43 o 
  -6   0   8      170.15      180.60      7.92 o 
  -5   0   8      782.51      813.52     27.38 o 
  -4   0   8      314.69      318.72     12.00 o 
  -3   0   8     4981.84     4790.41    152.73 o 
  -2   0   8     1109.27      949.45     31.59 o 
  -1   0   8     1074.51     1059.40     28.41 o 
   0   0   8     1612.61     1560.34     41.31 o 
   1   0   8      153.82      107.88      4.51 o 
   2   0   8       61.38       62.52      3.57 o 
   3   0   8      114.31      122.33      7.66 o 
   4   0   8      526.35      518.00     15.41 o 
   5   0   8        4.79        2.78      1.71 o 
   6   0   8        8.22       14.25      2.29 o 
   7   0   8      163.99      171.13      6.06 o 
   8   0   8       98.33      102.63      5.03 o 
 -11   1   8        0.85        0.29      2.34 o 
 -10   1   8        3.31        0.86      1.86 o 
  -9   1   8        6.10        6.14      1.85 o 
  -8   1   8       61.35       58.75      3.00 o 
  -7   1   8        1.71        2.78      1.67 o 
  -6   1   8       34.71       35.57      2.41 o 
  -5   1   8        5.66        6.86      1.47 o 
  -4   1   8      321.63      321.88      7.54 o 
  -3   1   8      372.48      385.61      9.89 o 
  -2   1   8       37.27       38.37      2.79 o 
  -1   1   8     1667.71     1698.23     31.63 o 
   0   1   8      250.43      256.92      5.21 o 
   1   1   8      360.32      352.08      9.87 o 
   2   1   8      698.06      706.54     13.95 o 
   3   1   8       92.91       89.24      4.67 o 
   4   1   8        5.82        4.59      1.73 o 
   5   1   8       42.17       39.17      1.97 o 
   6   1   8       48.52       54.47      2.37 o 
   7   1   8       66.95       71.34      2.79 o 
   8   1   8        0.08        0.00      1.49 o 
 -11   2   8        0.25        1.40      2.59 o 
 -10   2   8        4.25        0.00      3.19 o 
  -9   2   8        0.27        0.00      1.71 o 
  -8   2   8        9.64        9.48      1.84 o 
  -7   2   8       11.50       15.30      1.84 o 
  -6   2   8      231.41      226.83      5.96 o 
  -5   2   8      254.04      243.03      7.49 o 
  -4   2   8        2.68        1.62      1.14 o 
  -3   2   8     1252.73     1133.13     27.37 o 
  -2   2   8     1521.09     1550.21     28.98 o 
  -1   2   8      250.14      248.72      5.98 o 
   0   2   8     1281.77     1296.52     21.06 o 
   1   2   8      185.49      165.39      4.35 o 
   2   2   8      215.05      220.08      5.28 o 
   3   2   8      130.46      131.15      4.13 o 
   4   2   8       35.65       34.56      2.49 o 
   5   2   8        0.64        0.11      1.37 o 
   6   2   8        2.17        2.65      1.42 o 
   7   2   8       13.66       12.22      1.64 o 
   8   2   8        3.31        5.59      1.91 o 
 -11   3   8        0.07        0.56      2.72 o 
 -10   3   8        7.76        8.12      2.68 o 
  -9   3   8       19.80       22.34      2.93 o 
  -8   3   8       71.15       82.04      4.39 o 
  -7   3   8      207.87      195.77      5.53 o 
  -6   3   8       68.43       69.55      2.56 o 
  -5   3   8      257.47      241.77      5.01 o 
  -4   3   8       61.58       58.83      3.57 o 
  -3   3   8      438.99      457.22      8.38 o 
  -2   3   8        5.91        7.00      1.10 o 
  -1   3   8       21.76       33.14      1.69 o 
   0   3   8       29.46       14.92      1.13 o 
   1   3   8      219.12      209.58      4.56 o 
   2   3   8       31.65       32.69      1.73 o 
   3   3   8      126.86      124.01      3.52 o 
   4   3   8      577.32      595.97     14.66 o 
   5   3   8      655.05      659.36     12.37 o 
   6   3   8       14.61       10.27      1.58 o 
   7   3   8        7.95        6.48      1.69 o 
   8   3   8        0.18        0.93      1.74 o 
 -10   4   8      151.71      166.99      5.94 o 
  -9   4   8      135.95      116.76      5.38 o 
  -8   4   8      308.17      308.15     10.44 o 
  -7   4   8      186.96      182.19      5.29 o 
  -6   4   8      934.87      913.64     17.69 o 
  -5   4   8       60.47       70.56      2.20 o 
  -4   4   8       12.94       12.73      1.04 o 
  -3   4   8        5.47        4.56      0.64 o 
  -2   4   8        0.19        0.90      0.76 o 
  -1   4   8      330.77      354.54      6.80 o 
   0   4   8       36.81       34.68      1.43 o 
   1   4   8      154.95      165.62      3.57 o 
   2   4   8        6.52        4.14      1.57 o 
   3   4   8      129.34      125.36      3.08 o 
   4   4   8      149.33      164.58      5.52 o 
   5   4   8      296.57      306.48      6.53 o 
   6   4   8        4.72        4.79      1.52 o 
   7   4   8        5.98        5.49      1.99 o 
   8   4   8       20.35       17.77      2.44 o 
 -10   5   8        2.47        8.14      2.78 o 
  -9   5   8       94.93       99.42      5.03 o 
  -8   5   8      353.53      375.79     10.68 o 
  -7   5   8        0.00        3.22      2.29 o 
  -6   5   8       48.70       54.86      2.65 o 
  -5   5   8      165.07      174.56      4.38 o 
  -4   5   8       54.99       59.79      2.36 o 
  -3   5   8      107.47      100.20      3.02 o 
  -2   5   8        1.44        3.35      1.26 o 
  -1   5   8       48.15       56.99      2.03 o 
   0   5   8        3.60        6.74      0.80 o 
   1   5   8       40.12       44.66      1.71 o 
   2   5   8       42.12       39.77      1.56 o 
   3   5   8       71.89       59.85      2.24 o 
   4   5   8        1.98        0.00      1.15 o 
   5   5   8      100.57       85.47      3.32 o 
   6   5   8      216.88      208.41      5.88 o 
   7   5   8        2.72        0.00      2.02 o 
 -10   6   8        8.58       11.70      3.11 o 
  -9   6   8       57.51       57.79      4.03 o 
  -8   6   8       56.62       59.27      5.22 o 
  -7   6   8      280.85      267.32      8.24 o 
  -6   6   8      274.09      268.60      8.05 o 
  -5   6   8       48.52       39.94      2.17 o 
  -4   6   8       64.34       60.80      2.44 o 
  -3   6   8        9.26        9.05      1.26 o 
  -2   6   8      108.77      102.35      3.33 o 
  -1   6   8      263.94      255.76      5.75 o 
   0   6   8      516.35      525.46      9.05 o 
   1   6   8      533.12      526.70      9.14 o 
   2   6   8        3.52        5.30      1.09 o 
   3   6   8       10.44       11.73      1.51 o 
   4   6   8        1.38        0.00      1.92 o 
   5   6   8       33.67       31.10      2.77 o 
   6   6   8        0.41        0.23      1.82 o 
   7   6   8       45.73       48.44      4.33 o 
  -9   7   8       12.80       16.11      2.96 o 
  -8   7   8       12.70       15.40      2.87 o 
  -7   7   8       50.71       49.77      3.51 o 
  -6   7   8       67.98       68.96      3.85 o 
  -5   7   8        3.11        2.70      1.45 o 
  -4   7   8      245.38      248.46      6.38 o 
  -3   7   8       43.95       36.72      2.53 o 
  -2   7   8        0.18        0.00      1.84 o 
  -1   7   8      406.32      422.08      9.91 o 
   0   7   8       98.30      101.42      2.59 o 
   1   7   8      617.55      573.56     10.72 o 
   2   7   8      187.85      193.82      5.75 o 
   3   7   8      113.84      116.13      8.31 o 
   4   7   8        3.10        5.67      2.03 o 
   5   7   8       93.63       96.39      4.42 o 
   6   7   8        0.33        2.31      2.06 o 
  -9   8   8        2.71        0.54      3.85 o 
  -8   8   8        6.01        7.34      2.62 o 
  -7   8   8      140.39      142.16      6.62 o 
  -6   8   8       21.68       21.62      2.66 o 
  -5   8   8      221.99      218.70      7.06 o 
  -4   8   8        1.78        2.02      1.63 o 
  -3   8   8       25.75       21.48      2.43 o 
  -2   8   8       72.46       76.15      4.25 o 
  -1   8   8        9.90        7.78      1.85 o 
   0   8   8      200.17      193.15      5.60 o 
   1   8   8        1.84        2.45      1.48 o 
   2   8   8      250.70      250.36      6.89 o 
   3   8   8       10.63        8.93      2.13 o 
   4   8   8       83.61       77.64      3.87 o 
   5   8   8      110.82      106.15      4.67 o 
   6   8   8       21.03       21.08      2.77 o 
  -8   9   8        1.83        1.98      3.17 o 
  -7   9   8       17.97       21.76      2.81 o 
  -6   9   8       52.73       54.75      3.67 o 
  -5   9   8       11.58       19.24      2.59 o 
  -4   9   8       86.48       86.74      4.15 o 
  -3   9   8      356.02      365.31     12.20 o 
  -2   9   8      111.99      117.79      5.46 o 
  -1   9   8       38.42       43.13      2.90 o 
   0   9   8      447.77      461.76     10.93 o 
   1   9   8      532.92      477.29     18.16 o 
   2   9   8        0.58        0.62      2.36 o 
   3   9   8       19.54       20.99      2.54 o 
   4   9   8       31.10       24.93      2.94 o 
   5   9   8        2.72        9.66      6.31 o 
  -7  10   8       29.58       36.07      3.99 o 
  -6  10   8        4.02        4.84      2.37 o 
  -5  10   8        1.95        2.64      2.24 o 
  -4  10   8       11.14       15.33      3.66 o 
  -3  10   8      228.89      251.32      9.22 o 
  -2  10   8      140.36      141.32      7.55 o 
  -1  10   8       60.56       54.27      3.10 o 
   0  10   8       46.30       51.11      3.68 o 
   1  10   8      130.15      132.01      5.72 o 
   2  10   8        6.60        5.03      2.22 o 
   3  10   8      135.51      126.14      5.66 o 
   4  10   8       37.22       33.45      4.82 o 
  -6  11   8        1.61        0.85      3.95 o 
  -5  11   8        0.99        0.98      2.90 o 
  -4  11   8       95.18      110.63      7.36 o 
  -3  11   8       67.61       69.89      5.56 o 
  -2  11   8      176.29      180.26      7.69 o 
  -1  11   8      111.18      105.99      5.87 o 
   0  11   8       19.82       20.75      3.41 o 
   1  11   8        9.24       11.46      3.42 o 
   2  11   8       12.23       18.10      3.13 o 
   3  11   8        1.54        6.76      2.76 o 
  -5  12   8       18.35       17.01      4.46 o 
  -4  12   8        8.55        5.86      3.12 o 
  -3  12   8      107.41      117.61      6.53 o 
  -2  12   8      332.09      337.17     16.03 o 
  -1  12   8       70.45       64.54      6.46 o 
   0  12   8       25.51       31.35      4.61 o 
   1  12   8        1.72        0.00      3.79 o 
   2  12   8       16.67       12.87      3.22 o 
  -2  13   8        8.58        7.27      4.17 o 
  -1  13   8        5.60        3.65      5.10 o 
 -11   1   9        7.23        6.49      2.83 o 
 -10   1   9       11.92       18.24      4.67 o 
  -9   1   9        1.80        0.00      1.78 o 
  -8   1   9        2.40        0.96      1.70 o 
  -7   1   9       83.94       96.03      4.11 o 
  -6   1   9      137.71      137.84      4.87 o 
  -5   1   9       81.37       92.10      5.22 o 
  -4   1   9       65.84       58.35      3.33 o 
  -3   1   9      950.25      897.94     23.34 o 
  -2   1   9      952.10      988.77     26.88 o 
  -1   1   9      737.30      664.98     13.06 o 
   0   1   9       84.78       88.46      2.89 o 
   1   1   9       45.35       56.96      2.77 o 
   2   1   9       98.56       89.87      4.83 o 
   3   1   9       66.93       61.10      2.77 o 
   4   1   9      124.81      125.96      4.16 o 
   5   1   9        0.23        0.00      1.38 o 
   6   1   9       75.37       69.41      2.71 o 
   7   1   9       32.28       31.09      2.25 o 
 -11   2   9       41.20       47.11      3.96 o 
 -10   2   9        1.85        1.13      2.41 o 
  -9   2   9        3.92        0.76      1.79 o 
  -8   2   9       57.32       60.52      3.10 o 
  -7   2   9      203.78      212.42      5.89 o 
  -6   2   9      219.88      228.04      6.77 o 
  -5   2   9      151.33      140.94      4.94 o 
  -4   2   9      271.91      258.73      6.42 o 
  -3   2   9      653.20      602.06     13.10 o 
  -2   2   9      487.35      534.16     11.73 o 
  -1   2   9       96.33       74.06      2.53 o 
   0   2   9      218.73      209.07      4.96 o 
   1   2   9      355.12      349.30      7.56 o 
   2   2   9      227.45      226.52      6.05 o 
   3   2   9        4.61        3.04      1.81 o 
   4   2   9       15.90       12.03      1.63 o 
   5   2   9      454.11      440.61      8.84 o 
   6   2   9       33.41       32.95      2.05 o 
   7   2   9       15.86       14.69      1.96 o 
 -11   3   9        2.11        3.23      2.90 o 
 -10   3   9       11.21       10.63      2.93 o 
  -9   3   9        0.27        0.00      2.94 o 
  -8   3   9        0.08        0.00      2.58 o 
  -7   3   9       77.50       73.43      3.27 o 
  -6   3   9       46.00       44.54      2.29 o 
  -5   3   9        0.05        0.00      1.15 o 
  -4   3   9       15.80       17.47      1.60 o 
  -3   3   9      103.13      110.13      3.43 o 
  -2   3   9     1188.90     1203.31     22.75 o 
  -1   3   9      343.06      350.42      7.41 o 
   0   3   9       11.61        9.71      1.18 o 
   1   3   9       61.07       52.04      2.31 o 
   2   3   9      107.17      112.49      3.55 o 
   3   3   9       87.69       82.49      4.90 o 
   4   3   9       13.70       11.54      1.80 o 
   5   3   9      280.86      273.91      6.92 o 
   6   3   9      123.12      129.45      4.01 o 
   7   3   9        8.24        9.05      1.84 o 
 -10   4   9       27.60       28.93      3.46 o 
  -9   4   9        4.58        9.26      2.70 o 
  -8   4   9       94.42       97.53      4.80 o 
  -7   4   9        4.12        2.02      2.20 o 
  -6   4   9       17.79       13.46      1.62 o 
  -5   4   9       19.07       20.42      1.82 o 
  -4   4   9      962.02      987.35     22.59 o 
  -3   4   9       34.73       28.92      1.43 o 
  -2   4   9      173.84      176.57      4.22 o 
  -1   4   9       12.80        8.54      1.08 o 
   0   4   9      108.65      112.63      3.01 o 
   1   4   9      148.76      146.83      4.04 o 
   2   4   9       20.24       21.63      1.59 o 
   3   4   9      109.65      101.75      3.15 o 
   4   4   9      331.66      336.37      8.30 o 
   5   4   9       88.72       75.42      3.89 o 
   6   4   9       43.06       44.52      2.51 o 
   7   4   9        3.24        2.19      1.94 o 
 -10   5   9        0.66        4.59      2.78 o 
  -9   5   9        6.49        8.84      2.79 o 
  -8   5   9        3.55        0.00      2.68 o 
  -7   5   9       62.20       61.29      3.85 o 
  -6   5   9      211.27      224.32      6.13 o 
  -5   5   9        0.89        1.05      1.60 o 
  -4   5   9        5.37        6.19      1.84 o 
  -3   5   9      255.39      274.42      7.78 o 
  -2   5   9       43.46       38.48      2.29 o 
  -1   5   9        0.55        0.79      0.89 o 
   0   5   9        5.80        2.89      0.88 o 
   1   5   9       20.56       24.77      1.74 o 
   2   5   9       40.53       39.77      2.30 o 
   3   5   9      200.43      184.58      4.44 o 
   4   5   9      285.23      276.48      7.56 o 
   5   5   9        1.49        3.20      2.12 o 
   6   5   9       50.34       59.67      3.28 o 
   7   5   9        1.04        0.00      2.00 o 
 -10   6   9       46.25       41.18      3.88 o 
  -9   6   9       39.30       35.94      4.31 o 
  -8   6   9      226.26      233.15      7.86 o 
  -7   6   9       33.80       29.12      3.00 o 
  -6   6   9      414.73      462.75     12.37 o 
  -5   6   9       19.07       17.62      1.97 o 
  -4   6   9       10.56       10.44      1.99 o 
  -3   6   9       81.96       85.00      6.03 o 
  -2   6   9       69.36       70.39      2.79 o 
  -1   6   9      100.90       98.96      3.08 o 
   0   6   9       22.22       18.99      1.38 o 
   1   6   9       57.87       62.05      2.68 o 
   2   6   9       25.23       24.27      1.96 o 
   3   6   9        2.77        3.02      1.97 o 
   4   6   9        9.36        6.00      2.18 o 
   5   6   9       65.96       78.24      3.97 o 
   6   6   9       46.24       42.56      2.96 o 
  -9   7   9      119.28      122.62      5.88 o 
  -8   7   9       79.45       80.61      4.91 o 
  -7   7   9        0.15        3.55      2.55 o 
  -6   7   9       45.40       43.32      3.34 o 
  -5   7   9       48.53       43.06      2.57 o 
  -4   7   9      243.60      246.90      7.96 o 
  -3   7   9        3.44        5.30      2.06 o 
  -2   7   9      295.54      292.27      9.93 o 
  -1   7   9       38.76       39.34      2.60 o 
   0   7   9      585.40      584.43     11.89 o 
   1   7   9       59.02       49.13      2.74 o 
   2   7   9      166.20      173.02      5.49 o 
   3   7   9       96.93       97.68      4.20 o 
   4   7   9        2.24        1.34      1.96 o 
   5   7   9      106.03      114.61      4.79 o 
   6   7   9        0.41        0.00      2.03 o 
  -9   8   9        1.52        5.79      2.89 o 
  -8   8   9        1.16        5.50      2.67 o 
  -7   8   9        9.32        7.72      2.59 o 
  -6   8   9       29.28       30.44      3.49 o 
  -5   8   9        1.02        1.31      2.25 o 
  -4   8   9       80.70       83.13      4.04 o 
  -3   8   9       73.86       79.94      4.04 o 
  -2   8   9        3.99        3.54      2.10 o 
  -1   8   9      266.02      261.88      7.10 o 
   0   8   9      224.92      249.86      6.87 o 
   1   8   9       37.43       39.81      2.74 o 
   2   8   9        7.09        4.72      2.02 o 
   3   8   9        0.69        0.00      2.24 o 
   4   8   9       34.28       36.92      3.45 o 
   5   8   9        0.38        0.00      2.07 o 
  -8   9   9        2.79        7.15      2.80 o 
  -7   9   9       65.11       63.03      4.17 o 
  -6   9   9       59.33       53.83      4.24 o 
  -5   9   9        2.53        2.69      2.73 o 
  -4   9   9        3.99        1.10      4.21 o 
  -3   9   9        8.74        7.39      2.34 o 
  -2   9   9      108.71      114.17      5.00 o 
  -1   9   9        2.63        0.02      1.92 o 
   0   9   9      463.58      465.28     12.68 o 
   1   9   9       23.71       20.57      2.92 o 
   2   9   9       17.07       18.79      2.95 o 
   3   9   9       25.01       18.88      2.97 o 
   4   9   9        0.39        0.98      2.20 o 
   5   9   9       34.87       40.78      3.83 o 
  -7  10   9        1.20        3.59      3.31 o 
  -6  10   9       45.03       48.28      3.60 o 
  -5  10   9       22.53       21.88      3.66 o 
  -4  10   9      126.80      119.03      6.29 o 
  -3  10   9      265.86      288.59     10.38 o 
  -2  10   9       75.28       87.66      7.53 o 
  -1  10   9      202.75      199.65      7.08 o 
   0  10   9       19.17       19.23      2.94 o 
   1  10   9        8.89        6.81      2.59 o 
   2  10   9        1.19        2.96      2.69 o 
   3  10   9        1.71        1.53      2.89 o 
   4  10   9      106.88      116.49      6.82 o 
  -6  11   9        0.31        1.38      3.15 o 
  -5  11   9        0.04        3.97      3.08 o 
  -4  11   9       28.88       33.89      4.00 o 
  -3  11   9        0.10        0.00      3.00 o 
  -2  11   9       27.42       37.62      7.65 o 
  -1  11   9      328.98      315.28     11.38 o 
   0  11   9       43.59       36.02      3.50 o 
   1  11   9       15.57       21.52      3.55 o 
   2  11   9       31.20       34.32      3.43 o 
   3  11   9        0.41        5.18      2.69 o 
  -4  12   9       70.28       77.94      5.54 o 
  -3  12   9        0.54        0.38      4.20 o 
  -2  12   9       11.78       14.00      3.47 o 
  -1  12   9        8.84       12.85      3.35 o 
   0  12   9        0.21        2.32      2.92 o 
   1  12   9       58.08       52.95      4.57 o 
 -11   0  10       53.21       52.21      8.50 o 
 -10   0  10       15.50       18.98      3.73 o 
  -9   0  10        4.16        4.48      3.03 o 
  -8   0  10      140.95      144.65      7.52 o 
  -7   0  10      710.54      690.21     24.19 o 
  -6   0  10       12.87        7.38      2.83 o 
  -5   0  10      556.01      566.21     19.99 o 
  -4   0  10       88.58       92.92      5.53 o 
  -3   0  10      476.24      466.80     16.90 o 
  -2   0  10      480.06      487.89     25.11 o 
  -1   0  10     1246.00     1174.21     31.63 o 
   0   0  10      482.14      470.15     13.76 o 
   1   0  10      140.24      137.43     10.76 o 
   2   0  10      192.97      185.73      6.99 o 
   3   0  10       92.88      106.74      8.67 o 
   4   0  10       60.71       62.72      4.39 o 
   5   0  10        9.12        9.18      2.21 o 
   6   0  10       90.54       81.59      4.25 o 
   7   0  10        3.32        0.00      2.15 o 
 -11   1  10       34.70       38.39      4.53 o 
 -10   1  10        4.10        0.28      2.84 o 
  -9   1  10        0.89        0.00      1.90 o 
  -8   1  10        9.71       10.31      2.22 o 
  -7   1  10       26.30       24.03      2.52 o 
  -6   1  10      481.54      504.15     12.86 o 
  -5   1  10        0.12        0.58      1.75 o 
  -4   1  10       47.47       52.40      2.96 o 
  -3   1  10        7.23        7.11      1.69 o 
  -2   1  10     1720.79     1723.21     32.31 o 
  -1   1  10       16.28       16.61      1.55 o 
   0   1  10       16.73       20.51      1.73 o 
   1   1  10        0.48        0.00      1.33 o 
   2   1  10      164.20      168.66      4.94 o 
   3   1  10      117.42      115.09      4.20 o 
   4   1  10      227.28      200.92      6.15 o 
   5   1  10        6.92        4.51      1.60 o 
   6   1  10        3.76        0.00      1.48 o 
   7   1  10        6.47        5.00      1.66 o 
 -11   2  10       10.52       11.71      3.11 o 
 -10   2  10        0.47        0.00      2.54 o 
  -9   2  10       15.06       10.70      2.15 o 
  -8   2  10        0.31        0.00      1.78 o 
  -7   2  10        8.96        4.58      2.13 o 
  -6   2  10        7.85        5.44      1.90 o 
  -5   2  10       26.02       28.31      2.08 o 
  -4   2  10        6.93        8.59      1.91 o 
  -3   2  10      109.68      120.92      4.61 o 
  -2   2  10      807.93      840.53     16.34 o 
  -1   2  10        0.00        0.00      1.17 o 
   0   2  10        8.25       12.10      1.52 o 
   1   2  10      265.39      248.84      5.90 o 
   2   2  10      540.47      574.21     11.87 o 
   3   2  10       53.95       46.34      2.52 o 
   4   2  10      114.82      117.67      4.21 o 
   5   2  10      409.42      409.97      8.47 o 
   6   2  10        0.00        2.71      1.52 o 
   7   2  10        0.24        0.00      1.71 o 
 -10   3  10       74.07       69.82      5.44 o 
  -9   3  10       77.55       86.42      5.47 o 
  -8   3  10        9.57       11.86      2.09 o 
  -7   3  10       85.88       79.77      5.75 o 
  -6   3  10       20.36       19.42      2.73 o 
  -5   3  10        5.33        6.74      1.48 o 
  -4   3  10      375.39      372.19      8.41 o 
  -3   3  10      136.05      147.64      8.35 o 
  -2   3  10       14.74       14.09      2.03 o 
  -1   3  10       49.20       50.77      2.24 o 
   0   3  10      259.21      233.18      5.54 o 
   1   3  10      337.99      366.31      8.67 o 
   2   3  10       76.95       75.86      3.08 o 
   3   3  10      246.79      248.96      6.20 o 
   4   3  10       62.30       69.47      2.85 o 
   5   3  10       31.97       33.04      2.52 o 
   6   3  10        1.65        2.04      1.66 o 
   7   3  10        4.71        6.90      2.21 o 
 -10   4  10       36.70       34.39      3.64 o 
  -9   4  10        1.69        2.41      2.71 o 
  -8   4  10       80.59       88.92      4.68 o 
  -7   4  10        5.33        3.27      1.92 o 
  -6   4  10       86.44       78.55      3.75 o 
  -5   4  10        3.32        5.56      1.89 o 
  -4   4  10        0.11        3.00      1.38 o 
  -3   4  10      497.93      557.16     15.33 o 
  -2   4  10      620.18      644.15     14.07 o 
  -1   4  10       15.14       15.00      1.35 o 
   0   4  10      395.34      401.02      7.82 o 
   1   4  10        0.16        0.00      1.34 o 
   2   4  10     1245.03     1227.02     23.63 o 
   3   4  10      670.33      637.57     13.21 o 
   4   4  10      425.70      407.55      9.12 o 
   5   4  10        8.15       16.03      1.93 o 
   6   4  10       10.20       12.46      2.15 o 
 -10   5  10        3.95        5.47      3.00 o 
  -9   5  10      260.91      290.12      9.31 o 
  -8   5  10      139.39      143.21      6.07 o 
  -7   5  10       45.96       37.98      3.40 o 
  -6   5  10       78.56       84.99      4.84 o 
  -5   5  10       24.47       20.90      2.39 o 
  -4   5  10        0.06        1.22      1.79 o 
  -3   5  10      255.19      273.51      7.98 o 
  -2   5  10      102.38       95.95      2.88 o 
  -1   5  10      310.09      318.21      6.38 o 
   0   5  10      621.95      606.95     10.47 o 
   1   5  10       51.53       50.17      2.47 o 
   2   5  10      217.02      218.88      6.29 o 
   3   5  10       31.40       30.30      1.88 o 
   4   5  10      309.29      328.83      9.62 o 
   5   5  10       10.80       11.11      2.37 o 
   6   5  10       45.55       52.50      3.70 o 
  -9   6  10      370.35      383.54     11.41 o 
  -8   6  10       43.48       42.98      6.24 o 
  -7   6  10        5.20       11.95      4.29 o 
  -6   6  10       37.06       40.61      4.08 o 
  -5   6  10      125.95      134.16      5.12 o 
  -4   6  10        6.22        5.82      2.35 o 
  -3   6  10      261.07      246.65      7.80 o 
  -2   6  10       45.07       46.87      3.13 o 
  -1   6  10       31.86       26.23      1.76 o 
   0   6  10       78.48       79.31      2.99 o 
   1   6  10       79.81       81.94      3.20 o 
   2   6  10       21.76       19.92      1.98 o 
   3   6  10       18.65       23.26      2.48 o 
   4   6  10       14.73       10.03      2.52 o 
   5   6  10        3.88        0.80      2.18 o 
   6   6  10        3.22        1.57      2.05 o 
  -9   7  10        3.40        5.36      2.91 o 
  -8   7  10      178.67      166.25      6.70 o 
  -7   7  10       92.32       83.83      4.64 o 
  -6   7  10       62.59       66.16      4.09 o 
  -5   7  10        1.00        0.00      2.08 o 
  -4   7  10        0.36        1.62      1.93 o 
  -3   7  10       33.82       30.89      2.75 o 
  -2   7  10       59.00       63.34      3.63 o 
  -1   7  10       41.99       40.89      2.65 o 
   0   7  10       15.95       15.84      1.75 o 
   1   7  10       27.01       24.24      2.17 o 
   2   7  10      257.70      251.09      8.16 o 
   3   7  10      168.92      167.20      6.23 o 
   4   7  10        6.34        8.73      2.28 o 
   5   7  10       10.99       17.99      2.58 o 
  -8   8  10       22.63       21.80      3.24 o 
  -7   8  10       40.51       35.87      3.46 o 
  -6   8  10       68.82       65.24      4.98 o 
  -5   8  10        8.88        5.57      2.85 o 
  -4   8  10       23.72       24.09      2.67 o 
  -3   8  10       47.35       43.73      3.21 o 
  -2   8  10      540.30      527.62     16.19 o 
  -1   8  10      189.16      177.04      5.58 o 
   0   8  10        3.88        3.10      2.53 o 
   1   8  10       56.21       55.49      3.81 o 
   2   8  10       21.60       21.41      3.16 o 
   3   8  10       94.02       87.31      6.20 o 
   4   8  10        0.57        0.33      2.19 o 
   5   8  10        3.68        0.00      2.27 o 
  -8   9  10       14.50       19.35      3.36 o 
  -7   9  10       25.91       22.39      3.21 o 
  -6   9  10       26.86       23.49      3.73 o 
  -5   9  10       13.54       17.28      3.88 o 
  -4   9  10       16.37       24.20      3.55 o 
  -3   9  10       23.40       30.09      4.34 o 
  -2   9  10      260.21      274.04      8.55 o 
  -1   9  10      169.42      160.52      7.33 o 
   0   9  10       34.17       26.23      3.12 o 
   1   9  10        5.79        1.63      2.39 o 
   2   9  10        0.00        2.98      2.50 o 
   3   9  10       48.51       46.70      3.78 o 
   4   9  10       38.84       43.44      3.77 o 
  -7  10  10        9.48        4.45      3.31 o 
  -6  10  10        0.35        0.00      2.95 o 
  -5  10  10        1.29        4.29      3.16 o 
  -4  10  10        0.72        0.00      3.13 o 
  -3  10  10      313.73      324.34     11.34 o 
  -2  10  10       76.23       73.48      3.76 o 
  -1  10  10        1.53        1.49      2.43 o 
   0  10  10      115.69      111.02      5.42 o 
   1  10  10        0.35        4.33      2.35 o 
   2  10  10       22.64       21.61      3.46 o 
   3  10  10       13.30        8.26      2.90 o 
  -5  11  10        0.00        0.00      3.12 o 
  -4  11  10        8.72       17.08      3.67 o 
  -3  11  10        0.26        2.94      3.27 o 
  -2  11  10       33.45       34.07      4.07 o 
  -1  11  10       17.18       16.41      3.09 o 
   0  11  10       24.14       26.50      3.41 o 
   1  11  10        6.38        7.03      2.88 o 
   2  11  10        4.35       14.44      3.05 o 
  -3  12  10        6.27       13.51      5.58 o 
  -2  12  10        9.77        8.91      3.20 o 
  -1  12  10       17.59       14.87      3.50 o 
 -10   1  11        3.71        5.13      2.99 o 
  -9   1  11       62.80       63.94      5.26 o 
  -8   1  11       62.66       58.39      3.50 o 
  -7   1  11        9.36        9.74      2.10 o 
  -6   1  11        0.92        0.00      1.88 o 
  -5   1  11       41.70       37.72      2.82 o 
  -4   1  11       56.94       64.38      3.42 o 
  -3   1  11        5.81        5.30      1.83 o 
  -2   1  11        0.10        3.07      1.28 o 
  -1   1  11       45.34       58.16      3.44 o 
   0   1  11        4.71        4.23      1.49 o 
   1   1  11      129.09      121.85      3.86 o 
   2   1  11       50.15       57.17      2.75 o 
   3   1  11       38.80       36.06      2.49 o 
   4   1  11       26.64       29.59      3.43 o 
   5   1  11        0.40        0.00      1.53 o 
   6   1  11       22.14       24.93      2.05 o 
 -10   2  11       21.75       24.69      3.72 o 
  -9   2  11        0.16        0.40      2.05 o 
  -8   2  11       10.91        8.06      2.20 o 
  -7   2  11        6.22        6.56      2.09 o 
  -6   2  11       35.90       36.75      2.84 o 
  -5   2  11      116.10      127.18      7.36 o 
  -4   2  11       39.20       41.78      2.43 o 
  -3   2  11      545.98      555.31     16.12 o 
  -2   2  11       13.27        9.55      1.44 o 
  -1   2  11       95.18       93.88      3.23 o 
   0   2  11      319.07      321.38      7.23 o 
   1   2  11      362.87      347.12      7.78 o 
   2   2  11      188.92      174.44      4.98 o 
   3   2  11      268.35      260.70      6.57 o 
   4   2  11      107.91       99.37      3.95 o 
   5   2  11       53.51       56.92      2.73 o 
   6   2  11       65.44       73.28      3.23 o 
 -10   3  11      219.47      241.29      9.84 o 
  -9   3  11       35.47       34.30      4.05 o 
  -8   3  11        0.00        0.00      1.90 o 
  -7   3  11        4.16        5.48      2.17 o 
  -6   3  11       73.26       71.75      5.36 o 
  -5   3  11        7.50        6.78      2.06 o 
  -4   3  11       28.56       25.85      1.67 o 
  -3   3  11       17.50       17.99      1.74 o 
  -2   3  11        6.35        6.11      1.60 o 
  -1   3  11       10.50       11.66      1.67 o 
   0   3  11      176.91      177.94      4.74 o 
   1   3  11       90.98       80.71      3.11 o 
   2   3  11      266.16      246.15      6.44 o 
   3   3  11      142.53      143.78      4.53 o 
   4   3  11        4.70        4.42      1.62 o 
   5   3  11        7.26       11.17      1.96 o 
   6   3  11       71.45       78.26      3.76 o 
 -10   4  11      186.57      220.85      8.25 o 
  -9   4  11       35.33       41.67      6.66 o 
  -8   4  11       25.34       25.76      3.74 o 
  -7   4  11        0.57        0.00      2.15 o 
  -6   4  11       30.64       30.72      2.81 o 
  -5   4  11        1.46        1.57      1.27 o 
  -4   4  11       32.89       33.21      1.97 o 
  -3   4  11      214.30      217.54      9.47 o 
  -2   4  11      100.63      104.00      3.33 o 
  -1   4  11        9.93       12.39      1.51 o 
   0   4  11       76.53       70.14      3.26 o 
   1   4  11      238.19      243.96      6.04 o 
   2   4  11        1.14        5.09      1.65 o 
   3   4  11      107.45      106.33      3.90 o 
   4   4  11       45.64       43.81      2.73 o 
   5   4  11       13.99       23.01      2.73 o 
   6   4  11        1.86        2.34      2.03 o 
 -10   5  11        4.55        8.29      3.26 o 
  -9   5  11       89.73       91.41      5.71 o 
  -8   5  11       44.98       49.66      4.61 o 
  -7   5  11       12.48       15.61      3.35 o 
  -6   5  11        6.89        6.45      2.20 o 
  -5   5  11      176.18      167.83      6.19 o 
  -4   5  11        1.07        2.01      1.97 o 
  -3   5  11      179.17      185.63      6.31 o 
  -2   5  11       32.25       32.50      1.87 o 
  -1   5  11        8.52        8.00      1.76 o 
   0   5  11       45.62       41.59      3.48 o 
   1   5  11        1.16        0.00      1.49 o 
   2   5  11       25.65       26.07      2.23 o 
   3   5  11       19.90       22.78      2.81 o 
   4   5  11       52.12       50.95      4.21 o 
   5   5  11       42.53       34.65      3.07 o 
  -9   6  11        0.17        0.74      2.78 o 
  -8   6  11        2.86        1.92      4.31 o 
  -7   6  11       81.08       81.52      5.46 o 
  -6   6  11      181.44      166.45      7.62 o 
  -5   6  11        2.83        2.99      2.10 o 
  -4   6  11       13.72       12.31      2.42 o 
  -3   6  11       19.60       17.67      3.72 o 
  -2   6  11        6.69       13.04      2.06 o 
  -1   6  11        1.86        2.16      1.34 o 
   0   6  11      144.02      144.17      4.73 o 
   1   6  11        1.62        1.87      2.02 o 
   2   6  11       14.43       19.73      2.35 o 
   3   6  11       38.89       38.05      3.01 o 
   4   6  11       33.56       34.77      3.32 o 
   5   6  11       56.20       58.33      3.76 o 
  -9   7  11        4.55        6.99      3.02 o 
  -8   7  11        9.58        6.33      2.98 o 
  -7   7  11       51.41       50.23      4.67 o 
  -6   7  11        0.01        0.00      3.75 o 
  -5   7  11        5.05        4.05      2.11 o 
  -4   7  11       39.16       42.83      3.54 o 
  -3   7  11       19.40       14.85      2.62 o 
  -2   7  11        7.91        4.99      1.99 o 
  -1   7  11       22.73       22.31      2.45 o 
   0   7  11        8.57        5.20      1.99 o 
   1   7  11      156.85      153.25      5.19 o 
   2   7  11      129.08      122.38      4.78 o 
   3   7  11       55.36       55.82      4.44 o 
   4   7  11       41.71       46.58      3.42 o 
   5   7  11       21.53       30.16      3.17 o 
  -8   8  11       27.38       17.78      3.29 o 
  -7   8  11       40.80       36.90      4.39 o 
  -6   8  11       40.05       38.82      6.35 o 
  -5   8  11       18.75       11.59      3.31 o 
  -4   8  11        6.34        8.82      2.57 o 
  -3   8  11       62.46       68.28      4.57 o 
  -2   8  11      157.68      158.75      5.49 o 
  -1   8  11        1.14        0.00      2.02 o 
   0   8  11        9.19        4.29      3.93 o 
   1   8  11        3.61        0.05      2.42 o 
   2   8  11        3.79        4.99      2.63 o 
   3   8  11       99.82       99.84      5.44 o 
   4   8  11        7.34        8.01      2.88 o 
  -7   9  11        0.09        0.00      3.17 o 
  -6   9  11       31.64       42.12      4.52 o 
  -5   9  11      182.04      174.35      8.24 o 
  -4   9  11       72.21       74.88      5.21 o 
  -3   9  11       30.91       31.61      3.31 o 
  -2   9  11       88.60       97.70      4.36 o 
  -1   9  11       16.72       21.45      3.07 o 
   0   9  11        0.00        0.00      2.22 o 
   1   9  11      105.51       95.51      5.15 o 
   2   9  11        0.12        0.00      2.55 o 
   3   9  11        4.22        5.41      4.94 o 
  -6  10  11       62.14       64.43      5.36 o 
  -5  10  11        0.19        0.07      3.18 o 
  -4  10  11       50.69       55.70      7.53 o 
  -3  10  11        2.39        0.00      3.07 o 
  -2  10  11       70.81       69.89      4.43 o 
  -1  10  11       68.23       80.57      4.75 o 
   0  10  11        3.87        6.98      2.72 o 
   1  10  11        3.09        0.00      3.65 o 
   2  10  11        8.80        7.01      4.46 o 
  -4  11  11       29.13       41.32      4.55 o 
  -3  11  11       46.85       50.04      6.12 o 
  -2  11  11       28.08       22.76      3.70 o 
  -1  11  11        0.20        0.00      2.61 o 
   0  11  11        7.02        9.06      2.97 o 
 -10   0  12        9.45        6.33      3.34 o 
  -9   0  12        0.26        0.00      3.01 o 
  -8   0  12        8.45       10.39      3.44 o 
  -7   0  12        1.83        0.00      5.34 o 
  -6   0  12       89.85       83.49      5.94 o 
  -5   0  12       14.38       10.79      3.09 o 
  -4   0  12        9.37       18.60      4.98 o 
  -3   0  12     1266.24     1231.34     33.40 o 
  -2   0  12       36.39       39.82      4.18 o 
  -1   0  12      759.32      682.80     19.51 o 
   0   0  12      655.72      621.43     17.96 o 
   1   0  12      706.72      638.13     20.03 o 
   2   0  12       81.90       78.98      4.64 o 
   3   0  12       89.64       77.75      5.31 o 
   4   0  12       13.34       16.20      9.37 o 
   5   0  12        6.78       12.10      3.07 o 
   6   0  12        4.01        2.09      2.37 o 
 -10   1  12       12.83       11.43      3.27 o 
  -9   1  12       15.69       16.39      2.63 o 
  -8   1  12        5.58        0.96      2.04 o 
  -7   1  12       59.56       66.56      3.86 o 
  -6   1  12       26.60       25.63      2.69 o 
  -5   1  12      185.60      183.97      6.28 o 
  -4   1  12      201.95      220.20      5.99 o 
  -3   1  12       28.79       30.52      2.03 o 
  -2   1  12      718.35      699.52     14.06 o 
  -1   1  12      159.85      164.75      6.81 o 
   0   1  12       90.18       98.97      6.30 o 
   1   1  12      130.77      124.25      4.65 o 
   2   1  12      115.73      111.66      3.99 o 
   3   1  12       79.71       85.53      4.05 o 
   4   1  12        3.53        5.63      1.97 o 
   5   1  12        1.46        4.83      1.77 o 
   6   1  12       96.57      116.47      4.36 o 
 -10   2  12        3.06        0.99      3.11 o 
  -9   2  12        2.66        1.51      2.95 o 
  -8   2  12        0.42        0.24      2.05 o 
  -7   2  12        0.05        0.27      2.05 o 
  -6   2  12        1.00        1.39      2.01 o 
  -5   2  12       22.83       24.81      2.68 o 
  -4   2  12       25.46       20.72      2.36 o 
  -3   2  12       63.01       60.55      2.62 o 
  -2   2  12      525.06      543.15     11.25 o 
  -1   2  12       54.89       52.23      2.55 o 
   0   2  12      149.76      146.30      6.03 o 
   1   2  12        2.33        0.84      1.53 o 
   2   2  12       35.24       29.34      2.30 o 
   3   2  12       82.36       73.50      3.33 o 
   4   2  12        0.36        0.13      1.95 o 
   5   2  12       59.57       68.55      3.12 o 
 -10   3  12        2.22        0.00      3.30 o 
  -9   3  12        5.21        0.00      3.18 o 
  -8   3  12        6.52        6.02      2.20 o 
  -7   3  12       97.15      104.65      4.81 o 
  -6   3  12        0.49        0.00      1.95 o 
  -5   3  12       59.16       63.01      3.05 o 
  -4   3  12        3.60        2.32      1.35 o 
  -3   3  12       52.54       54.12      2.45 o 
  -2   3  12        2.47        0.94      1.30 o 
  -1   3  12       43.56       47.91      2.76 o 
   0   3  12       29.24       26.74      2.06 o 
   1   3  12      120.87      118.62      4.54 o 
   2   3  12        2.83        0.00      1.58 o 
   3   3  12       13.93        5.58      1.98 o 
   4   3  12       63.41       61.28      2.88 o 
   5   3  12       46.83       53.96      3.74 o 
  -9   4  12        4.75        7.43      5.40 o 
  -8   4  12       25.29       19.91      3.67 o 
  -7   4  12       70.50       67.99      3.86 o 
  -6   4  12        4.12        3.08      2.22 o 
  -5   4  12       12.16       13.57      1.65 o 
  -4   4  12      215.20      211.47      7.97 o 
  -3   4  12      191.69      180.90      5.26 o 
  -2   4  12       11.46       10.85      1.55 o 
  -1   4  12      183.05      171.85      4.69 o 
   0   4  12       24.58       23.83      1.99 o 
   1   4  12        6.39        4.72      1.73 o 
   2   4  12       54.60       50.58      3.15 o 
   3   4  12       18.63       13.98      2.09 o 
   4   4  12       26.36       29.16      2.92 o 
   5   4  12       18.01       12.86      2.59 o 
  -9   5  12      140.01      141.54      7.75 o 
  -8   5  12       67.19       56.43      6.03 o 
  -7   5  12       23.47       20.38      4.30 o 
  -6   5  12       72.91       66.89      4.98 o 
  -5   5  12       21.31       24.55      2.69 o 
  -4   5  12       10.73       10.63      2.33 o 
  -3   5  12      111.85      115.29      5.02 o 
  -2   5  12       14.17       13.92      1.55 o 
  -1   5  12        0.77        0.00      1.32 o 
   0   5  12       48.96       44.90      2.44 o 
   1   5  12      427.53      443.37      9.75 o 
   2   5  12        5.45        3.11      1.74 o 
   3   5  12        5.36        7.86      2.22 o 
   4   5  12        7.67        8.55      2.40 o 
   5   5  12        0.00        0.00      2.25 o 
  -9   6  12       21.86       22.12      4.02 o 
  -8   6  12       96.50       94.59      6.23 o 
  -7   6  12       44.21       45.01      4.48 o 
  -6   6  12        2.65        0.66      4.62 o 
  -5   6  12       66.85       69.01      3.95 o 
  -4   6  12       56.17       55.50      3.68 o 
  -3   6  12        3.60        4.01      2.38 o 
  -2   6  12       50.57       45.13      2.95 o 
  -1   6  12      464.52      467.21     11.26 o 
   0   6  12      206.64      199.56      5.42 o 
   1   6  12      111.04      120.48      4.20 o 
   2   6  12       65.73       63.00      4.94 o 
   3   6  12       14.42       14.64      2.45 o 
   4   6  12        8.11        7.04      2.68 o 
  -8   7  12       34.23       39.41      4.58 o 
  -7   7  12        9.47       10.15      3.50 o 
  -6   7  12        1.36        3.46      3.16 o 
  -5   7  12        3.58        6.98      2.52 o 
  -4   7  12       41.11       39.06      3.28 o 
  -3   7  12        0.26        2.56      2.24 o 
  -2   7  12       85.21       69.89      3.61 o 
  -1   7  12      119.91      115.44      4.61 o 
   0   7  12       35.49       30.35      2.77 o 
   1   7  12       22.73       27.89      3.32 o 
   2   7  12       19.14       25.17      4.07 o 
   3   7  12      106.37      124.17      7.54 o 
   4   7  12        2.08        5.56      2.32 o 
  -7   8  12        7.31        5.97      3.55 o 
  -6   8  12        2.01        1.49      3.18 o 
  -5   8  12       10.22        6.84      3.26 o 
  -4   8  12       51.71       58.55      4.38 o 
  -3   8  12      168.52      183.57      7.64 o 
  -2   8  12      177.85      168.35      5.73 o 
  -1   8  12       51.83       52.89      3.38 o 
   0   8  12      336.40      309.19      9.66 o 
   1   8  12       36.12       33.65      3.86 o 
   2   8  12       56.60       63.37      4.58 o 
   3   8  12        0.32        3.52      2.63 o 
  -6   9  12        4.88       10.09      3.55 o 
  -5   9  12       28.46       26.26      4.09 o 
  -4   9  12        3.09        6.69      4.03 o 
  -3   9  12       13.90       11.18      2.80 o 
  -2   9  12       95.44      104.89      4.63 o 
  -1   9  12       51.25       51.45      4.05 o 
   0   9  12        0.06        0.00      2.34 o 
   1   9  12        1.80        0.00      2.64 o 
   2   9  12       86.24      102.71      5.70 o 
  -5  10  12      131.56      158.28      9.63 o 
  -4  10  12       29.98       34.95      4.24 o 
  -3  10  12       10.23        8.70      2.80 o 
  -2  10  12       21.03       26.98      3.83 o 
  -1  10  12       11.60       10.46      2.78 o 
   0  10  12       18.03       19.06      3.31 o 
   1  10  12        5.31        7.13      3.01 o 
 -10   1  13       11.60        7.93      3.47 o 
  -9   1  13       18.07       14.56      2.66 o 
  -8   1  13        8.59        6.51      2.87 o 
  -7   1  13       16.68       17.40      2.56 o 
  -6   1  13       11.38       14.56      2.50 o 
  -5   1  13       76.17       83.21      4.78 o 
  -4   1  13       97.66       85.49      4.37 o 
  -3   1  13      774.27      790.81     15.82 o 
  -2   1  13        8.08        6.63      1.58 o 
  -1   1  13      127.03      115.06      3.88 o 
   0   1  13      425.99      410.40     10.47 o 
   1   1  13       69.94       65.10      3.07 o 
   2   1  13       11.09       14.03      2.53 o 
   3   1  13       50.07       48.29      2.91 o 
   4   1  13       57.69       63.09      3.45 o 
   5   1  13        9.63       14.00      2.23 o 
 -10   2  13       20.79       19.63      3.92 o 
  -9   2  13        8.52        8.75      3.24 o 
  -8   2  13       34.94       35.34      3.21 o 
  -7   2  13        5.32        5.10      2.56 o 
  -6   2  13       35.89       36.66      4.62 o 
  -5   2  13      174.81      165.61      5.58 o 
  -4   2  13      592.88      597.32     13.52 o 
  -3   2  13       37.47       38.84      2.27 o 
  -2   2  13      363.02      331.59     11.33 o 
  -1   2  13       97.30      100.97      3.60 o 
   0   2  13       34.74       32.02      2.30 o 
   1   2  13       35.64       32.60      2.43 o 
   2   2  13       14.93       10.70      1.98 o 
   3   2  13        4.05        4.79      1.88 o 
   4   2  13       54.15       54.03      4.24 o 
   5   2  13        2.33        0.25      1.90 o 
  -9   3  13        9.95       12.82      3.62 o 
  -8   3  13        6.10        2.09      2.36 o 
  -7   3  13       25.38       23.17      2.87 o 
  -6   3  13       35.82       31.96      4.31 o 
  -5   3  13       28.29       29.00      2.22 o 
  -4   3  13        4.99        3.46      2.26 o 
  -3   3  13      115.39      107.62      5.89 o 
  -2   3  13       74.08       74.75      3.03 o 
  -1   3  13        0.33        0.75      1.47 o 
   0   3  13      410.22      402.07      8.98 o 
   1   3  13      254.01      228.96      6.00 o 
   2   3  13        6.28        4.10      1.84 o 
   3   3  13       49.82       46.70      3.02 o 
   4   3  13        5.52       10.20      2.48 o 
   5   3  13        5.72        5.29      2.40 o 
  -9   4  13        5.02        0.21      3.43 o 
  -8   4  13        8.76        9.51      3.54 o 
  -7   4  13        3.54        7.87      2.40 o 
  -6   4  13       81.03       92.04      4.68 o 
  -5   4  13        4.39        4.40      2.26 o 
  -4   4  13        9.48       11.86      3.59 o 
  -3   4  13        0.35        1.00      1.35 o 
  -2   4  13       18.87       16.70      2.08 o 
  -1   4  13       84.98       82.64      4.49 o 
   0   4  13       47.33       50.36      4.28 o 
   1   4  13        0.30        0.00      1.55 o 
   2   4  13       53.02       44.83      3.91 o 
   3   4  13       16.35       19.06      2.58 o 
   4   4  13       42.03       45.75      4.07 o 
  -9   5  13       67.33       72.17      5.67 o 
  -8   5  13        0.51        2.10      3.32 o 
  -7   5  13        0.17        0.00      4.37 o 
  -6   5  13       62.26       56.08      3.68 o 
  -5   5  13      338.42      351.47     10.29 o 
  -4   5  13        8.99        9.64      2.46 o 
  -3   5  13        6.08        7.85      2.14 o 
  -2   5  13      125.33      138.10      6.98 o 
  -1   5  13      129.28      124.20      4.80 o 
   0   5  13       52.08       48.84      2.72 o 
   1   5  13      159.33      146.10      6.08 o 
   2   5  13       66.49       69.14      3.74 o 
   3   5  13       30.63       41.85      4.45 o 
   4   5  13        0.40        0.00      2.29 o 
  -8   6  13        0.59        0.00      5.86 o 
  -7   6  13       37.13       39.10      4.47 o 
  -6   6  13       11.93        5.65      4.62 o 
  -5   6  13        2.60        0.00      2.52 o 
  -4   6  13        0.27        1.69      2.42 o 
  -3   6  13        3.41        4.90      2.02 o 
  -2   6  13        2.25        4.31      2.03 o 
  -1   6  13        0.33        0.00      1.94 o 
   0   6  13       72.05       74.12      3.77 o 
   1   6  13       62.63       66.94      4.41 o 
   2   6  13        0.13        0.00      2.45 o 
   3   6  13        3.33        2.06      2.32 o 
  -8   7  13        0.54        0.00      4.21 o 
  -7   7  13        1.28        0.00      3.18 o 
  -6   7  13        0.36        0.00      2.92 o 
  -5   7  13       20.98       18.91      3.62 o 
  -4   7  13      322.09      323.63      9.77 o 
  -3   7  13      398.01      364.84      9.47 o 
  -2   7  13       38.36       42.08      3.23 o 
  -1   7  13       14.57       15.38      2.55 o 
   0   7  13        0.41        0.00      2.39 o 
   1   7  13        0.00        2.29      2.66 o 
   2   7  13        2.13        7.36      2.73 o 
   3   7  13       74.68       70.83      4.98 o 
  -7   8  13        0.25        0.00      3.35 o 
  -6   8  13        6.69        4.21      5.34 o 
  -5   8  13       11.41       12.08      3.57 o 
  -4   8  13        2.91        4.46      2.74 o 
  -3   8  13        0.03        0.00      2.08 o 
  -2   8  13      185.35      187.80      9.43 o 
  -1   8  13      151.85      138.71      6.07 o 
   0   8  13        7.70       14.87      2.96 o 
   1   8  13        0.39        3.44      2.80 o 
   2   8  13        0.07        0.00      2.65 o 
  -6   9  13       23.17       16.72      3.97 o 
  -5   9  13       32.45       29.15      4.27 o 
  -4   9  13        8.08        7.64      3.56 o 
  -3   9  13       50.29       49.13      3.51 o 
  -2   9  13       64.23       51.33      3.95 o 
  -1   9  13       15.33       18.42      3.07 o 
   0   9  13        3.22        6.14      2.74 o 
   1   9  13       12.04       12.20      3.24 o 
  -3  10  13       21.62       30.77      4.22 o 
  -2  10  13       24.53       27.94      3.44 o 
  -1  10  13        8.46       13.15      3.19 o 
  -9   0  14        0.38        1.66      3.49 o 
  -8   0  14      119.08      124.00      7.75 o 
  -7   0  14       59.90       53.30      5.37 o 
  -6   0  14        1.09        1.51      3.23 o 
  -5   0  14      185.57      195.23      9.89 o 
  -4   0  14        0.00        0.00      2.06 o 
  -3   0  14       48.79       48.96      3.80 o 
  -2   0  14       32.87       36.17      3.29 o 
  -1   0  14        1.96        1.15      2.62 o 
   0   0  14        1.69        0.00      2.21 o 
   1   0  14      265.44      257.50      9.33 o 
   2   0  14       49.76       49.95      4.09 o 
   3   0  14       18.16       15.56      5.04 o 
   4   0  14        0.56        2.95      3.90 o 
  -9   1  14        2.86        2.38      2.43 o 
  -8   1  14        0.29        0.00      2.25 o 
  -7   1  14       52.67       40.62      3.36 o 
  -6   1  14       15.01       12.43      2.58 o 
  -5   1  14        6.98        4.99      1.82 o 
  -4   1  14      230.32      225.34      5.78 o 
  -3   1  14        0.67        0.38      1.50 o 
  -2   1  14       48.32       53.83      2.90 o 
  -1   1  14      131.30      122.90      4.15 o 
   0   1  14      281.65      283.32      7.00 o 
   1   1  14       12.95        7.50      1.94 o 
   2   1  14       33.89       25.87      2.44 o 
   3   1  14      107.99      102.91      4.20 o 
   4   1  14       17.03        8.49      2.25 o 
  -9   2  14        5.01        2.01      3.20 o 
  -8   2  14        0.31        1.94      2.31 o 
  -7   2  14        1.12        4.03      2.36 o 
  -6   2  14        6.66       10.17      2.55 o 
  -5   2  14        0.17        1.03      1.67 o 
  -4   2  14       65.74       67.48      2.96 o 
  -3   2  14      139.53      142.99      7.29 o 
  -2   2  14       13.26        9.47      1.72 o 
  -1   2  14      187.64      184.18      5.22 o 
   0   2  14       57.33       63.19      3.07 o 
   1   2  14      100.91       97.09      3.84 o 
   2   2  14        4.90        4.91      1.91 o 
   3   2  14        1.54        1.02      1.98 o 
   4   2  14       54.09       58.05      3.57 o 
  -9   3  14        0.24        0.00      4.22 o 
  -8   3  14        2.77        5.85      4.07 o 
  -7   3  14       10.88       12.52      2.64 o 
  -6   3  14       16.56       19.05      2.78 o 
  -5   3  14       47.41       47.49      3.62 o 
  -4   3  14        7.27        5.34      1.70 o 
  -3   3  14        0.12        4.46      1.48 o 
  -2   3  14        0.35        0.29      1.43 o 
  -1   3  14       97.77       96.40      4.11 o 
   0   3  14       56.14       61.97      3.08 o 
   1   3  14      101.71      105.71      4.02 o 
   2   3  14        0.18        0.48      1.79 o 
   3   3  14       16.27       15.43      2.34 o 
   4   3  14       30.49       52.90      3.74 o 
  -8   4  14       14.83       10.82      3.56 o 
  -7   4  14       29.19       36.40      3.46 o 
  -6   4  14       81.15       88.16      4.80 o 
  -5   4  14       59.65       71.06      4.29 o 
  -4   4  14       57.23       57.53      3.99 o 
  -3   4  14       52.01       49.21      3.46 o 
  -2   4  14       63.25       66.91      3.60 o 
  -1   4  14       24.71       29.39      2.23 o 
   0   4  14       56.72       56.36      2.94 o 
   1   4  14       41.92       46.55      2.83 o 
   2   4  14       22.22       25.78      2.52 o 
   3   4  14       96.36      105.86      4.81 o 
  -8   5  14       11.09        9.17      5.28 o 
  -7   5  14        8.21        6.97      3.45 o 
  -6   5  14        7.33        6.24      2.61 o 
  -5   5  14      135.39      138.25      6.44 o 
  -4   5  14       62.74       50.07      3.88 o 
  -3   5  14        7.12       11.58      2.36 o 
  -2   5  14      141.76      150.89      5.49 o 
  -1   5  14       65.75       63.89      3.94 o 
   0   5  14       11.27       17.99      2.59 o 
   1   5  14       52.58       56.85      3.68 o 
   2   5  14        0.22        0.00      2.01 o 
   3   5  14        0.06        0.80      2.31 o 
  -7   6  14       23.62       16.36      3.87 o 
  -6   6  14        4.06        4.29      3.36 o 
  -5   6  14       42.96       44.54      3.81 o 
  -4   6  14       42.99       45.96      3.72 o 
  -3   6  14        0.38        0.00      2.06 o 
  -2   6  14       25.99       22.04      2.69 o 
  -1   6  14        5.11        5.23      2.27 o 
   0   6  14        1.92        0.44      2.18 o 
   1   6  14        5.01        5.34      2.56 o 
   2   6  14       58.83       68.01      7.29 o 
  -7   7  14        0.00        0.00      3.39 o 
  -6   7  14       17.79       18.17      4.59 o 
  -5   7  14        8.06        8.48      3.60 o 
  -4   7  14       79.93       83.34      4.82 o 
  -3   7  14       78.13       76.68      4.13 o 
  -2   7  14       18.27       16.34      2.59 o 
  -1   7  14       67.32       65.83      3.84 o 
   0   7  14       49.18       47.99      4.08 o 
   1   7  14       47.22       40.77      3.92 o 
   2   7  14        4.64        5.26      2.96 o 
  -6   8  14        0.15        0.00      3.40 o 
  -5   8  14        1.40        2.81      3.43 o 
  -4   8  14        0.80        4.39      3.49 o 
  -3   8  14        0.39        2.86      2.20 o 
  -2   8  14       31.19       39.13      3.82 o 
  -1   8  14       13.52       13.51      3.16 o 
   0   8  14        0.47        0.00      2.76 o 
  -4   9  14        0.93        1.47      2.65 o 
  -3   9  14        1.86        2.66      2.91 o 
  -2   9  14       13.15       13.02      3.11 o 
  -1   9  14        5.18        9.17      3.49 o 
  -8   1  15        1.38        0.22      2.38 o 
  -7   1  15       81.02       85.47      4.78 o 
  -6   1  15      226.11      226.10      7.75 o 
  -5   1  15       75.68       81.54      3.43 o 
  -4   1  15      157.73      162.98      4.87 o 
  -3   1  15      159.76      151.23      4.63 o 
  -2   1  15      241.51      253.64      6.62 o 
  -1   1  15       47.97       46.69      3.66 o 
   0   1  15        6.08        4.23      1.79 o 
   1   1  15        3.93        3.22      1.79 o 
   2   1  15        6.02        7.39      2.75 o 
   3   1  15       15.62       16.20      2.44 o 
  -8   2  15        0.67        0.00      3.45 o 
  -7   2  15        4.46        4.11      2.53 o 
  -6   2  15      177.02      183.61      7.00 o 
  -5   2  15      220.21      234.60      6.79 o 
  -4   2  15      204.02      179.00      5.17 o 
  -3   2  15       17.14       21.08      2.62 o 
  -2   2  15      232.05      224.74      7.35 o 
  -1   2  15      157.80      150.57      4.77 o 
   0   2  15      157.72      167.75      5.17 o 
   1   2  15        3.60        5.27      1.92 o 
   2   2  15        0.06        0.00      1.89 o 
   3   2  15        0.75        1.17      1.97 o 
  -8   3  15       25.94       27.03      4.96 o 
  -7   3  15       93.66      109.91      5.40 o 
  -6   3  15        6.29        0.14      2.48 o 
  -5   3  15        0.56        4.39      2.64 o 
  -4   3  15       15.76       13.37      3.28 o 
  -3   3  15       23.82       20.12      2.66 o 
  -2   3  15       61.59       55.74      3.62 o 
  -1   3  15       14.97       12.10      1.94 o 
   0   3  15        0.22        0.00      1.72 o 
   1   3  15       23.55       25.64      2.47 o 
   2   3  15       13.82       10.75      2.24 o 
   3   3  15      101.90      119.12      5.08 o 
  -8   4  15       26.43       25.01      4.39 o 
  -7   4  15        3.81        4.89      3.48 o 
  -6   4  15        4.37        4.98      2.64 o 
  -5   4  15       14.63       14.52      2.98 o 
  -4   4  15       18.52       21.31      2.85 o 
  -3   4  15        0.67        3.53      2.12 o 
  -2   4  15       15.63       15.03      2.53 o 
  -1   4  15        3.64        4.89      2.25 o 
   0   4  15       45.85       38.07      3.83 o 
   1   4  15       11.53       15.14      2.62 o 
   2   4  15       18.79       18.86      2.64 o 
  -7   5  15        0.36        0.00      3.21 o 
  -6   5  15        0.07        0.00      2.57 o 
  -5   5  15       40.79       33.79      3.55 o 
  -4   5  15        7.35        5.65      2.35 o 
  -3   5  15       34.61       37.59      3.14 o 
  -2   5  15        1.88        2.80      2.13 o 
  -1   5  15        0.55        5.93      2.29 o 
   0   5  15       37.75       35.29      3.17 o 
   1   5  15       36.16       36.19      3.69 o 
   2   5  15        7.70        6.99      3.00 o 
  -7   6  15        0.76        0.00      3.47 o 
  -6   6  15       30.41       33.83      4.59 o 
  -5   6  15       18.21       13.20      2.98 o 
  -4   6  15        0.76        0.90      2.27 o 
  -3   6  15        2.06        3.92      2.27 o 
  -2   6  15        7.37       10.41      2.47 o 
  -1   6  15        8.61        1.76      2.30 o 
   0   6  15        5.35        6.76      2.80 o 
   1   6  15        7.03        7.15      3.05 o 
  -6   7  15        2.58        0.00      3.32 o 
  -5   7  15        4.18        6.40      4.67 o 
  -4   7  15       22.27       28.08      3.11 o 
  -3   7  15       54.24       55.41      5.44 o 
  -2   7  15        1.99        0.68      2.30 o 
  -1   7  15        1.59        4.81      2.50 o 
   0   7  15       16.91       18.38      3.23 o 
  -4   8  15        5.35        8.26      3.04 o 
  -3   8  15        1.50        7.21      2.65 o 
  -2   8  15        0.37        0.00      2.66 o 
  -8   0  16        4.98        9.13      4.04 o 
  -7   0  16        0.16        0.41      3.62 o 
  -6   0  16       44.55       49.09      4.14 o 
  -5   0  16      130.48      125.10      7.05 o 
  -4   0  16      231.91      205.92      8.16 o 
  -3   0  16      618.09      585.67     17.70 o 
  -2   0  16       19.16       19.18      3.15 o 
  -1   0  16       31.70       28.99      5.06 o 
   0   0  16        0.08        0.88      2.36 o 
   1   0  16        8.06       17.19      3.33 o 
   2   0  16        0.02        0.00      3.65 o 
  -8   1  16       59.15       61.72      4.43 o 
  -7   1  16       30.08       27.31      3.42 o 
  -6   1  16        0.46        6.84      4.54 o 
  -5   1  16       72.42       70.44      3.33 o 
  -4   1  16      271.25      266.58      6.81 o 
  -3   1  16        2.85        7.37      3.44 o 
  -2   1  16        0.12        0.00      1.67 o 
  -1   1  16       58.36       62.69      3.77 o 
   0   1  16       26.96       25.73      2.48 o 
   1   1  16        1.36        0.00      1.82 o 
   2   1  16       14.52       14.34      2.45 o 
  -7   2  16       38.23       45.36      3.95 o 
  -6   2  16        1.56        1.27      2.66 o 
  -5   2  16       15.33       16.06      2.58 o 
  -4   2  16        0.73        1.30      2.17 o 
  -3   2  16       50.29       49.90      2.86 o 
  -2   2  16       13.85       10.02      1.96 o 
  -1   2  16        1.46        3.96      1.86 o 
   0   2  16        3.03        2.48      2.02 o 
   1   2  16       14.49       19.28      2.32 o 
   2   2  16        5.59        9.87      2.26 o 
  -7   3  16       37.84       42.83      3.98 o 
  -6   3  16      101.63      105.87      6.84 o 
  -5   3  16       66.67       76.18      5.63 o 
  -4   3  16       51.91       56.22      3.70 o 
  -3   3  16      140.23      149.95      5.81 o 
  -2   3  16        0.11        0.00      2.15 o 
  -1   3  16        3.70        3.63      2.20 o 
   0   3  16        1.48        0.54      1.81 o 
   1   3  16        2.73        3.54      2.02 o 
  -7   4  16       13.61       14.82      3.92 o 
  -6   4  16       27.50       30.47      3.68 o 
  -5   4  16        4.76        3.95      2.32 o 
  -4   4  16       17.29       17.52      2.63 o 
  -3   4  16       15.35       22.41      2.73 o 
  -2   4  16        4.33        6.70      2.44 o 
  -1   4  16        5.61        4.02      2.36 o 
   0   4  16        5.43        6.67      2.53 o 
   1   4  16        7.90       18.87      4.07 o 
  -6   5  16       37.90       42.94      5.12 o 
  -5   5  16        9.77       18.14      2.81 o 
  -4   5  16        0.24        0.00      2.18 o 
  -3   5  16        2.98        4.62      2.42 o 
  -2   5  16        1.50        5.66      2.37 o 
  -1   5  16       25.85       36.08      3.29 o 
   0   5  16       24.64       29.36      3.30 o 
  -5   6  16       64.46       56.05      3.83 o 
  -4   6  16        6.69        1.69      2.45 o 
  -3   6  16        1.67        2.34      2.34 o 
  -2   6  16       71.33       73.14      5.01 o 
  -1   6  16      129.06      138.11      5.77 o 
  -6   1  17       19.16       21.13      2.83 o 
  -5   1  17        4.24        6.82      2.53 o 
  -4   1  17        6.60        8.77      2.28 o 
  -3   1  17       19.44       18.17      2.33 o 
  -2   1  17       40.12       41.30      2.85 o 
  -1   1  17       23.79       20.69      2.32 o 
   0   1  17        0.45        1.67      1.95 o 
  -6   2  17       45.07       51.12      4.26 o 
  -5   2  17       19.15       24.17      3.00 o 
  -4   2  17        7.41        7.46      2.35 o 
  -3   2  17        6.19        0.03      2.32 o 
  -2   2  17        2.91        4.94      2.40 o 
  -1   2  17       15.87       17.02      2.62 o 
   0   2  17        0.00        1.48      1.95 o 
  -6   3  17       13.73       14.40      2.64 o 
  -5   3  17       19.04       21.63      2.80 o 
  -4   3  17       18.42       12.08      2.76 o 
  -3   3  17        0.74        4.34      2.38 o 
  -2   3  17       52.23       48.31      3.56 o 
  -1   3  17       23.60       20.31      2.97 o 
  -5   4  17        0.23        0.00      2.34 o 
  -4   4  17       24.73       24.87      3.43 o 
  -3   4  17       79.45       79.40      4.37 o 
  -2   4  17       50.14       62.69      4.08 o 
  -1   4  17       10.47       11.47      2.68 o 
  -3   5  17       11.48       11.93      3.25 o 
  -4   0  18        0.40        3.87      2.69 o 
  -3   0  18        0.03        0.00      2.64 o 
  -2   0  18       34.26       34.87      3.89 o 
  -4   1  18        6.06        3.53      2.29 o 
  -3   1  18       12.44       16.34      3.14 o 
                                                 
